# Supplementary material for: Phylogeography and transmission of M. tuberculosis in Moldova: A prospective genomic analysis
Source: PLoS Med. 2022 Feb 22;19(2):e1003933. doi: 10.1371/journal.pmed.1003933 (PMC8903246; doi:10.1371/journal.pmed.1003933)
Supplement: S1 Data — (CSV) [file pmed.1003933.s002.csv]

Run	LibraryName	gender	age(yrs)	tb_type	tb_initTreatment	hopsitalized	urban_residence	homeless	occupation	education	previouslyPrisoner	no_of_houseHoldcontacts
SRR14782131	TB-111-10034-18_S147	Male	45	new_case	yes	yes	no	no	unemployed	secondary	no	NA
SRR14782130	TB-111-1018-18-138_S165	Male	50	new_case	yes	yes	no	no	unemployed	secondary	no	5
SRR14782019	TB-111-10223-18_S40	Female	53	new_case	yes	yes	no	no	unemployed	primary	no	1
SRR14781908	TB-111-10300-18_S97	Male	47	new_case	yes	yes	yes	no	unemployed	primary	no	8
SRR14782393	TB-111-10332-18_S148	Male	38	previously_treated	yes	yes	no	no	unemployed	primary	no	0
SRR14782282	TB-111-10359-18_S1	Male	25	new_case	yes	yes	no	no	unemployed	primary	no	2
SRR14782171	TB-111-10403-18_S21	Male	41	new_case	yes	yes	yes	no	unemployed	no_education	no	3
SRR14782654	TB-111-10418-18_S15	Male	44	previously_treated	yes	yes	no	no	disabled	primary	NA	1
SRR14782543	TB-111-1043-19_S76	Male	49	new_case	yes	yes	yes	no	employed	higher_education	no	3
SRR14782432	TB-111-1045-18_S249	Male	34	new_case	yes	yes	yes	no	unemployed	secondary	no	0
SRR14782129	TB-111-10456-18_S8	Male	68	previously_treated	yes	yes	no	no	retired	primary	no	3
SRR14782107	TB-111-1046-18_S250	Female	48	new_case	yes	yes	yes	yes	employed	specialized secondary	no	5
SRR14782118	TB-111-10460-18_S38	Male	39	new_case	yes	yes	no	no	unemployed	secondary	no	1
SRR14782096	TB-111-10472-18_S159	Female	19	previously_treated	yes	yes	yes	yes	employed	primary	no	1
SRR14782085	TB-111-1049-18-138_S153	Female	23	new_case	yes	yes	yes	yes	unemployed	secondary	no	3
SRR14782074	TB-111-10558-18_S42	Female	18	new_case	yes	yes	no	no	unemployed	primary	NA	3
SRR14782063	TB-111-10582-18_S37	Male	63	new_case	yes	yes	yes	yes	unemployed	primary	no	0
SRR14782052	TB-111-10592-18_S41	Male	42	previously_treated	yes	yes	no	yes	disabled	primary	no	14
SRR14782041	TB-111-1068-19_S47	Male	51	new_case	yes	yes	no	no	unemployed	primary	no	8
SRR14782030	TB-111-10693-18_S43	Male	39	previously_treated	yes	yes	no	no	unemployed	secondary	yes	5
SRR14782018	TB-111-10703-18_S113	Male	42	new_case	yes	yes	no	no	employed	specialized secondary	no	2
SRR14782007	TB-111-1071-18-138_S156	Male	34	new_case	yes	yes	yes	yes	unemployed	secondary	no	1
SRR14781996	TB-111-10712-18_S4	Male	29	new_case	yes	yes	yes	no	unemployed	specialized secondary	no	1
SRR14781985	TB-111-10713-18_S39	Female	37	new_case	yes	yes	yes	no	unemployed	secondary	no	2
SRR14781974	TB-111-10812-18_S5	Male	45	previously_treated	yes	yes	no	no	unemployed	primary	no	2
SRR14781963	TB-111-1083-19-138_S95	Male	41	new_case	yes	yes	no	no	unemployed	secondary	no	1
SRR14781952	TB-111-1091-19_S111	Female	27	new_case	yes	yes	no	no	unemployed	specialized secondary	no	4
SRR14781941	TB-111-1092-19_S122	Male	63	new_case	yes	yes	no	no	retired	primary	no	5
SRR14781930	TB-111-1095-18_S37	Female	59	previously_treated	yes	yes	no	yes	retired	primary	no	2
SRR14781919	TB-111-1095-19_S24	Male	41	previously_treated	yes	yes	no	no	unemployed	secondary	no	2
SRR14781896	TB-111-1096-18-138_S163	Male	36	new_case	yes	yes	no	no	unemployed	primary	no	1
SRR14781907	TB-111-10960-18_S7	Female	66	previously_treated	yes	yes	yes	no	employed	secondary	NA	5
SRR14781885	TB-111-1102-18_S265	Female	46	previously_treated	yes	yes	no	no	disabled	primary	no	3
SRR14781874	TB-111-11057-18_S146	Female	68	previously_treated	yes	yes	no	no	disabled	primary	no	0
SRR14781863	TB-111-11096-18_S157	Male	49	new_case	yes	yes	no	no	employed	primary	no	0
SRR14781852	TB-111-111-19_S103	Male	58	previously_treated	yes	yes	no	no	employed	secondary	NA	2
SRR14781841	TB-111-11146-18_S154	Male	23	previously_treated	yes	yes	no	yes	unemployed	primary	NA	NA
SRR14782426	TB-111-11147-18_S141	Male	41	new_case	yes	yes	no	no	unemployed	primary	no	8
SRR14782415	TB-111-11177-19_S215	Male	23	new_case	yes	yes	yes	yes	unemployed	secondary	no	5
SRR14782404	TB-111-1118-18_S266	Female	58	new_case	yes	yes	no	no	unemployed	secondary	no	5
SRR14782392	TB-111-11251-18_S19	Male	52	new_case	yes	yes	no	no	disabled	secondary	no	0
SRR14782381	TB-111-11273-19_S171	Male	64	new_case	yes	yes	yes	no	unemployed	secondary	yes	NA
SRR14782370	TB-111-11286-18_S134	Male	43	new_case	yes	yes	yes	no	unemployed	secondary	no	1
SRR14782359	TB-111-11287-18_S137	Male	48	new_case	yes	yes	yes	no	unemployed	specialized secondary	yes	1
SRR14782348	TB-111-11299-19_S242	Male	42	new_case	yes	yes	no	NA	unemployed	primary	no	6
SRR14782337	TB-111-11300-19_S103	Female	25	new_case	yes	yes	no	no	unemployed	secondary	no	1
SRR14782326	TB-111-11376-19_S161	Female	28	new_case	yes	yes	no	no	unemployed	primary	no	4
SRR14782315	TB-111-11380-19_S160	Male	51	new_case	yes	yes	no	no	unemployed	secondary	no	3
SRR14782304	TB-111-11389-19_S102	Male	42	new_case	yes	yes	yes	no	disabled	secondary	no	3
SRR14782293	TB-111-11397-19_S268	Male	51	new_case	yes	yes	yes	no	unemployed	secondary	no	4
SRR14782281	TB-111-11429-19_S253	Male	35	previously_treated	yes	yes	yes	yes	unemployed	primary	no	NA
SRR14782270	TB-111-11446-19_S194	Male	44	new_case	yes	yes	no	no	unemployed	secondary	no	3
SRR14782259	TB-111-11485-19_S252	Male	32	new_case	yes	yes	yes	NA	unemployed	primary	no	3
SRR14782248	TB-111-11527-19_S159	Female	42	new_case	yes	yes	no	no	unemployed	primary	no	1
SRR14782237	TB-111-11645-18_S136	Male	39	new_case	yes	yes	no	NA	unemployed	primary	no	0
SRR14782226	TB-111-1177-18_S274	Male	62	new_case	yes	yes	no	no	retired	secondary	no	1
SRR14782215	TB-111-11857-18_S135	Female	30	new_case	yes	yes	no	no	unemployed	primary	no	5
SRR14782204	TB-111-11865-18-138_S18	Female	51	new_case	yes	yes	no	no	unemployed	secondary	no	1
SRR14782193	TB-111-11919-18_S80	Male	32	new_case	yes	yes	yes	no	unemployed	primary	no	2
SRR14782182	TB-111-120-19_S70	Male	46	new_case	yes	yes	no	no	unemployed	primary	no	12
SRR14782170	TB-111-12030-18_S138	Male	53	new_case	yes	yes	no	no	unemployed	primary	no	1
SRR14782159	TB-111-12039-18_S255	Male	62	new_case	yes	yes	no	no	retired	secondary	no	0
SRR14782148	TB-111-12057-18_S119	Male	57	previously_treated	yes	yes	no	no	unemployed	secondary	no	3
SRR14782137	TB-111-12061-19_S190	Female	23	new_case	yes	yes	no	no	employed	specialized secondary	no	3
SRR14782720	TB-111-12146-18_S113	Male	29	new_case	yes	yes	no	no	unemployed	primary	no	0
SRR14782709	TB-111-12152-19_S193	Female	23	new_case	yes	yes	no	no	unemployed	primary	no	2
SRR14782698	TB-111-12173-19_S179	Male	42	new_case	yes	yes	no	no	employed	secondary	no	4
SRR14782687	TB-111-12250-19_S195	Male	34	new_case	yes	yes	yes	NA	unemployed	secondary	no	1
SRR14782676	TB-111-12254-18_S120	Male	49	new_case	yes	yes	no	no	unemployed	secondary	no	0
SRR14782665	TB-111-12268-18_S121	Male	54	new_case	yes	yes	no	no	unemployed	secondary	no	2
SRR14782653	TB-111-1233-19-138_S40	Male	34	new_case	yes	yes	no	yes	unemployed	primary	no	5
SRR14782642	TB-111-12335-18_S118	Male	49	previously_treated	yes	yes	no	no	unemployed	primary	no	2
SRR14782631	TB-111-12357-18_S122	Female	36	new_case	yes	yes	no	no	employed	primary	no	4
SRR14782620	TB-111-12364-18_S95	Male	36	previously_treated	yes	yes	yes	no	employed	higher_education	no	2
SRR14782609	TB-111-12407-18_S90	Male	63	new_case	yes	yes	yes	no	retired	specialized secondary	no	1
SRR14782598	TB-111-12411-18_S82	Male	57	new_case	yes	yes	no	no	unemployed	primary	no	7
SRR14782587	TB-111-12421-19_S250	Male	35	new_case	yes	yes	yes	no	unemployed	secondary	no	1
SRR14782576	TB-111-12422-19_S249	Male	68	new_case	yes	yes	no	no	retired	secondary	no	NA
SRR14782565	TB-111-1245-19_S109	Female	29	new_case	yes	yes	no	yes	unemployed	primary	no	4
SRR14782554	TB-111-12453-19_S254	Male	57	new_case	yes	yes	no	no	employed	secondary	no	1
SRR14782542	TB-111-1249-19-138_S41	Female	30	new_case	yes	yes	yes	no	employed	specialized secondary	no	4
SRR14782531	TB-111-12496-19_S198	Male	47	new_case	yes	yes	yes	no	unemployed	primary	no	6
SRR14782520	TB-111-12506-19_S180	Male		NA	NA	NA	NA	NA	NA	NA	NA	NA
SRR14782509	TB-111-12518-19_S238	Male	61	new_case	yes	yes	no	no	unemployed	secondary	no	1
SRR14782498	TB-111-12521-19_S197	Female	46	new_case	yes	yes	no	no	unemployed	primary	no	0
SRR14782487	TB-111-12543-18_S72	Female	29	new_case	yes	yes	yes	no	employed	higher_education	no	5
SRR14782476	TB-111-1255-18-138_S158	Male	54	previously_treated	yes	yes	no	no	unemployed	NA	no	0
SRR14782465	TB-111-1255-19_S97	Male		NA	NA	NA	NA	NA	NA	NA	NA	NA
SRR14782454	TB-111-12560-18_S81	Male	54	new_case	yes	yes	no	yes	unemployed	secondary	no	3
SRR14782443	TB-111-12582-19_S158	Female	77	new_case	yes	yes	no	NA	retired	primary	no	7
SRR14782431	TB-111-12585-18_S71	Male	58	previously_treated	yes	yes	yes	no	unemployed	secondary	no	2
SRR14782826	TB-111-12608-18_S92	Male	32	previously_treated	yes	yes	no	no	unemployed	primary	NA	1
SRR14782815	TB-111-12636-18_S91	Male	47	new_case	yes	yes	no	NA	unemployed	specialized secondary	no	1
SRR14782804	TB-111-1266-19-138_S39	Male	32	new_case	yes	yes	yes	no	unemployed	primary	no	4
SRR14782793	TB-111-12663-18_S74	Male	21	new_case	yes	yes	no	no	unemployed	specialized secondary	no	4
SRR14782782	TB-111-1267-18_S282	Male	58	new_case	yes	yes	yes	no	unemployed	secondary	no	2
SRR14782771	TB-111-12685-18_S79	Female	47	new_case	yes	yes	no	no	employed	secondary	no	2
SRR14782760	TB-111-12692-18_S141	Male	21	new_case	yes	yes	no	no	student	higher_education	no	2
SRR14782749	TB-111-12700-18_S76	Male	24	new_case	yes	yes	no	no	unemployed	secondary	no	3
SRR14782738	TB-111-12708-19_S244	Male	43	new_case	yes	yes	yes	no	employed	secondary	no	9
SRR14782128	TB-111-1271-18_S284	Male	41	previously_treated	yes	yes	no	yes	unemployed	primary	no	0
SRR14782127	TB-111-12779-18_S142	Male	38	previously_treated	yes	yes	no	no	retired	specialized secondary	no	1
SRR14782126	TB-111-1279-18-138_S64	Male	36	new_case	yes	yes	yes	no	employed	specialized secondary	no	2
SRR14782125	TB-111-12792-19_S217	Female	30	new_case	yes	yes	no	no	employed	primary	no	8
SRR14782124	TB-111-12836-18_S140	Male	55	new_case	yes	yes	yes	no	unemployed	secondary	no	5
SRR14782123	TB-111-12840-18_S139	Male	54	new_case	yes	yes	no	no	employed	NA	NA	4
SRR14782122	TB-111-1285-19_S142	Male	53	previously_treated	yes	yes	yes	no	employed	specialized secondary	no	1
SRR14782120	TB-111-129-18_S253	Male	30	new_case	yes	yes	no	no	unemployed	primary	no	5
SRR14782121	TB-111-12915-18_S65	Female	79	new_case	yes	yes	no	no	retired	secondary	no	4
SRR14782119	TB-111-12918-18-138_S7	Male	30	new_case	yes	yes	no	no	unemployed	specialized secondary	no	8
SRR14782117	TB-111-1292-19-138_S46	Male	55	previously_treated	yes	yes	yes	no	unemployed	specialized secondary	yes	0
SRR14782116	TB-111-12951-18_S183	Female	59	previously_treated	yes	yes	no	no	disabled	primary	NA	1
SRR14782115	TB-111-1299-19_S97	Male	40	new_case	yes	yes	no	no	unemployed	secondary	no	2
SRR14782114	TB-111-1310-18_S263	Male	52	new_case	yes	yes	no	yes	unemployed	primary	no	0
SRR14782113	TB-111-13160-18_S73	Female	31	previously_treated	yes	yes	no	no	unemployed	secondary	no	3
SRR14782112	TB-111-13161-18_S116	Male	21	new_case	yes	yes	no	no	unemployed	secondary	no	7
SRR14782111	TB-111-13179-18_S114	Male	27	new_case	yes	yes	yes	NA	unemployed	primary	NA	2
SRR14782110	TB-111-13199-18_S117	Male	37	previously_treated	yes	yes	yes	no	employed	specialized secondary	yes	0
SRR14782108	TB-111-132-19_S133	Female	32	new_case	yes	yes	no	yes	unemployed	primary	no	1
SRR14782109	TB-111-13214-18_S115	Male	32	new_case	yes	yes	no	no	unemployed	primary	no	3
SRR14782105	TB-111-1328-19-138_S82	Female	21	new_case	yes	yes	yes	no	employed	specialized secondary	no	3
SRR14782106	TB-111-13281-18_S123	Female	59	new_case	yes	yes	no	no	retired	primary	no	4
SRR14782104	TB-111-13294-18_S171	Male	38	new_case	yes	yes	no	no	unemployed	secondary	no	1
SRR14782103	TB-111-13433-18_S75	Male	40	previously_treated	yes	yes	yes	no	unemployed	secondary	no	4
SRR14782102	TB-111-1344-19_S143	Female	43	previously_treated	yes	yes	yes	no	unemployed	primary	no	NA
SRR14782101	TB-111-13485-18_S172	Male	44	previously_treated	yes	yes	yes	no	unemployed	primary	no	2
SRR14782100	TB-111-13492-18_S78	Male	37	new_case	yes	yes	no	no	unemployed	specialized secondary	NA	2
SRR14782099	TB-111-13498-18_S94	Male	66	new_case	yes	yes	no	yes	unemployed	higher_education	no	5
SRR14782097	TB-111-135-19-138_S56	Male	58	previously_treated	yes	yes	no	no	unemployed	primary	no	0
SRR14782098	TB-111-13500-18-138_S8	Female	59	new_case	yes	yes	no	no	retired	secondary	no	4
SRR14782095	TB-111-1370-19_S58	Male	56	new_case	yes	yes	yes	no	unemployed	secondary	no	3
SRR14782094	TB-111-13703-18_S160	Male	43	new_case	yes	yes	no	no	unemployed	primary	no	4
SRR14782093	TB-111-13816-18_S83	Male	43	new_case	yes	yes	yes	no	employed	specialized secondary	no	2
SRR14782092	TB-111-13865-18_S85	Female	76	previously_treated	yes	yes	no	no	retired	primary	no	12
SRR14782091	TB-111-13880-18_S84	Male	47	previously_treated	yes	yes	yes	no	employed	specialized secondary	no	2
SRR14782090	TB-111-13892-18_S86	Male	44	new_case	yes	yes	no	no	unemployed	secondary	no	0
SRR14782089	TB-111-13893-18_S87	Male	61	new_case	yes	yes	no	no	employed	secondary	no	0
SRR14782087	TB-111-1390-19-138_S81	Male	46	new_case	yes	yes	no	yes	unemployed	primary	no	0
SRR14782088	TB-111-13900-18-138_S65	Male	45	previously_treated	yes	yes	no	no	unemployed	secondary	no	0
SRR14782086	TB-111-13950-18_S77	Male	44	new_case	yes	yes	no	no	unemployed	secondary	yes	2
SRR14782084	TB-111-14056-18_S88	Male	53	previously_treated	yes	yes	yes	no	disabled	secondary	no	0
SRR14782083	TB-111-14068-18_S152	Male	32	new_case	yes	yes	yes	no	unemployed	specialized secondary	no	1
SRR14782081	TB-111-1410-18-138_S155	Male	37	previously_treated	yes	yes	no	no	unemployed	secondary	yes	1
SRR14782082	TB-111-14100-18_S68	Male	23	new_case	yes	yes	no	no	unemployed	secondary	no	0
SRR14782080	TB-111-1413-18_S273	Male	47	new_case	yes	yes	no	no	unemployed	secondary	no	NA
SRR14782079	TB-111-14160-18_S69	Male	33	new_case	yes	yes	no	no	unemployed	primary	no	0
SRR14782078	TB-111-14161-18_S67	Male	38	new_case	yes	yes	yes	no	unemployed	secondary	yes	4
SRR14782077	TB-111-14162-18_S70	Male	54	previously_treated	yes	yes	yes	no	employed	specialized secondary	no	NA
SRR14782076	TB-111-14211-18_S195	Male	33	previously_treated	yes	2	yes	NA	0	NA	NA	0
SRR14782075	TB-111-14221-18_S22	Male	52	new_case	yes	yes	no	no	unemployed	secondary	no	2
SRR14782073	TB-111-14228-18_S17	Female	64	new_case	yes	yes	no	no	disabled	primary	no	0
SRR14782072	TB-111-14245-18_S137	Male	29	new_case	yes	yes	no	no	unemployed	secondary	no	1
SRR14782071	TB-111-14249-18_S166	Male	43	new_case	yes	yes	yes	no	unemployed	NA	no	0
SRR14782070	TB-111-14450-18_S167	Male	43	new_case	yes	yes	no	no	employed	secondary	no	0
SRR14782069	TB-111-14471-18_S112	Female	31	new_case	yes	yes	yes	no	unemployed	higher_education	no	3
SRR14782068	TB-111-14481-19_S6	Male	48	new_case	yes	yes	no	no	unemployed	secondary	no	2
SRR14782067	TB-111-14517-18_S184	Male	46	previously_treated	yes	yes	yes	no	disabled	primary	no	3
SRR14782066	TB-111-14522-19_S100	Male	47	new_case	yes	yes	no	no	unemployed	specialized secondary	no	4
SRR14782065	TB-111-14524-19_S158	Male	53	previously_treated	yes	2	yes	yes	unemployed	primary	yes	NA
SRR14782064	TB-111-14537-18_S149	Male	21	new_case	yes	yes	no	no	unemployed	secondary	no	3
SRR14782062	TB-111-14558-19_S78	Male	26	new_case	yes	yes	no	no	unemployed	primary	no	2
SRR14782061	TB-111-14586-18_S163	Male	51	new_case	yes	yes	no	no	unemployed	primary	no	2
SRR14782060	TB-111-14610-19_S156	Male	38	new_case	yes	yes	no	no	unemployed	primary	no	0
SRR14782059	TB-111-14611-19_S157	Male	38	new_case	yes	yes	no	no	unemployed	secondary	no	0
SRR14782058	TB-111-14646-18_S150	Male	62	previously_treated	yes	yes	yes	no	employed	specialized secondary	no	3
SRR14782057	TB-111-14675-18_S164	Female	35	new_case	yes	yes	yes	no	employed	specialized secondary	no	3
SRR14782056	TB-111-14697-18-138_S13	Male	31	previously_treated	yes	yes	yes	no	unemployed	primary	no	1
SRR14782055	TB-111-14707-18_S189	Male	27	new_case	yes	yes	no	no	unemployed	secondary	no	2
SRR14782054	TB-111-14720-19_S45	Male	31	new_case	yes	yes	yes	no	employed	primary	no	8
SRR14782053	TB-111-14733-19_S155	Male	52	new_case	yes	yes	no	no	unemployed	secondary	no	1
SRR14782051	TB-111-14741-18_S147	Female	76	previously_treated	yes	yes	no	no	retired	primary	no	0
SRR14782050	TB-111-14742-18_S153	Male	51	new_case	yes	yes	no	no	unemployed	secondary	no	0
SRR14782049	TB-111-14743-18_S187	Male	53	new_case	yes	yes	no	NA	retired	primary	no	2
SRR14782048	TB-111-14749-18_S186	Male	45	new_case	yes	yes	no	NA	unemployed	secondary	NA	0
SRR14782047	TB-111-14753-19_S12	Male	49	new_case	yes	yes	no	no	unemployed	secondary	no	1
SRR14782046	TB-111-14784-18_S148	Female	70	new_case	yes	yes	yes	no	employed	specialized secondary	no	4
SRR14782045	TB-111-14785-19_S7	Male	37	new_case	yes	yes	no	no	unemployed	primary	yes	1
SRR14782044	TB-111-1481-18-138_S63	Female	27	new_case	yes	yes	yes	yes	unemployed	specialized secondary	no	1
SRR14782043	TB-111-1482-18-138_S159	Male	70	new_case	yes	yes	yes	no	retired	specialized secondary	no	1
SRR14782042	TB-111-14828-19_S124	Female	51	previously_treated	yes	yes	no	no	unemployed	primary	no	2
SRR14782040	TB-111-14829-18_S108	Male	59	previously_treated	yes	yes	no	no	unemployed	secondary	no	9
SRR14782039	TB-111-14831-19_S109	Female	36	new_case	yes	yes	no	no	unemployed	secondary	no	NA
SRR14782038	TB-111-14846-18_S188	Male	34	new_case	yes	yes	yes	no	employed	secondary	no	4
SRR14782037	TB-111-14875-19_S107	Male	33	new_case	yes	yes	no	no	unemployed	specialized secondary	no	2
SRR14782036	TB-111-14895-18_S185	Male	76	new_case	yes	yes	yes	no	retired	secondary	no	0
SRR14782035	TB-111-14915-19_S44	Female	38	new_case	yes	yes	yes	no	employed	higher_education	no	3
SRR14782034	TB-111-14933-19_S121	Male	25	new_case	yes	yes	no	no	employed	secondary	no	4
SRR14782033	TB-111-14934-18_S253	Male	58	new_case	yes	yes	no	no	unemployed	primary	NA	3
SRR14782032	TB-111-14937-19_S129	Male	60	new_case	yes	yes	yes	yes	unemployed	primary	yes	NA
SRR14782031	TB-111-14984-19_S101	Male	69	new_case	yes	yes	no	no	retired	primary	no	1
SRR14782029	TB-111-15023-18_S107	Male	30	previously_treated	yes	yes	no	no	unemployed	secondary	no	3
SRR14782028	TB-111-15049-19_S62	Male	25	new_case	yes	yes	no	no	unemployed	specialized secondary	no	1
SRR14782027	TB-111-15072-18-138_S69	Female	60	new_case	yes	yes	no	no	retired	primary	no	7
SRR14782026	TB-111-15075-18_S144	Male	39	previously_treated	yes	yes	no	no	unemployed	primary	no	2
SRR14782025	TB-111-15086-18_S161	Female	38	previously_treated	yes	yes	yes	no	disabled	secondary	NA	4
SRR14782024	TB-111-15090-18_S77	Male	62	previously_treated	yes	yes	no	no	unemployed	primary	no	3
SRR14782023	TB-111-15136-18_S155	Male	65	new_case	yes	yes	no	yes	retired	secondary	no	4
SRR14782022	TB-111-15138-19_S24	Male	54	new_case	yes	yes	no	no	unemployed	specialized secondary	no	2
SRR14782021	TB-111-15148-18_S245	Male	29	new_case	yes	yes	no	no	unemployed	specialized secondary	no	3
SRR14782020	TB-111-15150-18_S159	Male	41	new_case	yes	yes	no	no	unemployed	primary	no	NA
SRR14782017	TB-111-15167-19_S76	Male	25	new_case	yes	yes	no	yes	unemployed	NA	no	4
SRR14782016	TB-111-15171-18-138_S6	Female	39	new_case	yes	yes	no	no	unemployed	primary	no	4
SRR14782015	TB-111-15192-19_S27	Male	53	new_case	yes	yes	no	no	unemployed	secondary	no	1
SRR14782014	TB-111-15201-18_S165	Male	33	new_case	yes	yes	no	no	unemployed	secondary	no	3
SRR14782013	TB-111-15203-18_S16	Male	49	previously_treated	yes	yes	no	no	disabled	secondary	no	1
SRR14782012	TB-111-15218-19_S154	Male	31	new_case	yes	yes	yes	no	disabled	higher_education	no	2
SRR14782011	TB-111-15226-18_S151	Male	59	new_case	yes	yes	yes	no	unemployed	specialized secondary	no	1
SRR14782010	TB-111-15256-19_S25	Female	38	previously_treated	yes	yes	yes	no	unemployed	specialized secondary	no	3
SRR14782009	TB-111-15297-18_S84	Female	26	new_case	yes	yes	yes	no	unemployed	secondary	no	2
SRR14782008	TB-111-15298-18_S76	Female	51	new_case	yes	yes	no	no	unemployed	secondary	no	2
SRR14782006	TB-111-15314-18_S11	Female	0	previously_treated	yes	yes	no	no	unemployed	no_education	no	4
SRR14782005	TB-111-15320-18_S190	Male	55	previously_treated	yes	yes	yes	no	unemployed	secondary	no	1
SRR14782004	TB-111-15323-18_S157	Male	44	new_case	yes	yes	yes	no	unemployed	specialized secondary	no	0
SRR14782003	TB-111-15325-18_S197	Male		NA	NA	NA	NA	NA	NA	NA	NA	NA
SRR14782002	TB-111-15339-19_S16	Male		NA	NA	NA	NA	NA	NA	NA	NA	NA
SRR14782001	TB-111-15340-19_S116	Female		NA	NA	NA	NA	NA	NA	NA	NA	NA
SRR14782000	TB-111-15341-19_S98	Female		NA	NA	NA	NA	NA	NA	NA	NA	NA
SRR14781999	TB-111-15343-19_S125	Female	54	new_case	yes	yes	no	no	unemployed	primary	no	2
SRR14781998	TB-111-15345-19_S9	Female	30	previously_treated	yes	yes	yes	no	unemployed	secondary	no	5
SRR14781997	TB-111-15348-18_S156	Female	43	previously_treated	yes	yes	no	no	employed	specialized secondary	NA	3
SRR14781995	TB-111-15377-19_S106	Female	47	new_case	yes	yes	yes	no	employed	specialized secondary	no	2
SRR14781994	TB-111-15381-19_S108	Male	60	new_case	yes	yes	yes	no	unemployed	secondary	no	NA
SRR14781993	TB-111-15382-19_S141	Male	60	previously_treated	yes	yes	no	yes	unemployed	specialized secondary	no	1
SRR14781992	TB-111-15395-19_S43	Female	46	new_case	yes	yes	no	no	unemployed	primary	no	3
SRR14781991	TB-111-15414-18_S154	Male	37	new_case	other	yes	no	no	unemployed	secondary	yes	0
SRR14781990	TB-111-15472-18_S121	Male	54	new_case	yes	yes	no	no	unemployed	secondary	no	1
SRR14781989	TB-111-15494-18_S47	Female	68	new_case	yes	yes	no	no	disabled	secondary	no	1
SRR14781988	TB-111-15526-18-138_S70	Male	48	new_case	other	yes	yes	no	unemployed	NA	no	NA
SRR14781987	TB-111-15536-18_S95	Female	23	new_case	yes	yes	no	no	unemployed	primary	no	4
SRR14781986	TB-111-15542-18-138_S34	Male	49	previously_treated	yes	yes	yes	yes	unemployed	secondary	no	NA
SRR14781984	TB-111-15543-19_S126	Male	46	new_case	yes	yes	no	no	unemployed	primary	no	2
SRR14781983	TB-111-15545-18-138_S25	Male	32	previously_treated	yes	yes	yes	no	unemployed	primary	yes	NA
SRR14781982	TB-111-15561-19_S127	Male	44	previously_treated	yes	2	no	no	unemployed	secondary	no	0
SRR14781981	TB-111-15583-19_S278	Male	48	new_case	yes	yes	no	no	employed	secondary	no	5
SRR14781980	TB-111-15614-18-138_S120	Male	30	new_case	yes	yes	no	no	disabled	secondary	no	2
SRR14781979	TB-111-15653-19_S42	Female	30	previously_treated	yes	yes	no	no	disabled	secondary	no	3
SRR14781978	TB-111-15657-19_S142	Female	33	previously_treated	yes	yes	yes	no	employed	higher_education	no	2
SRR14781977	TB-111-1566-18-138_S161	Female	48	new_case	yes	yes	yes	no	unemployed	primary	yes	1
SRR14781976	TB-111-15693-19_S51	Male	60	new_case	yes	yes	yes	no	disabled	secondary	no	2
SRR14781975	TB-111-15711-18-138_S15	Female	31	new_case	yes	yes	no	no	disabled	no_education	no	1
SRR14781973	TB-111-15713-19_S73	Female		NA	NA	NA	NA	NA	NA	NA	NA	NA
SRR14781972	TB-111-15730-18_S129	Male	45	previously_treated	yes	yes	yes	no	unemployed	primary	yes	0
SRR14781971	TB-111-15739-18_S19	Female	43	previously_treated	yes	yes	yes	no	unemployed	secondary	no	4
SRR14781970	TB-111-15742-18-138_S66	Male	27	new_case	yes	yes	yes	no	unemployed	specialized secondary	no	2
SRR14781969	TB-111-15751-18-138_S20	Female	24	new_case	yes	yes	no	no	unemployed	secondary	no	3
SRR14781968	TB-111-15776-18_S100	Female	41	new_case	yes	yes	no	no	unemployed	primary	no	2
SRR14781967	TB-111-15778-18_S29	Female	37	new_case	yes	yes	yes	no	unemployed	primary	no	2
SRR14781966	TB-111-15782-18_S31	Male	15	new_case	yes	yes	no	no	unemployed	primary	no	7
SRR14781965	TB-111-15790-19_S8	Male	44	new_case	yes	yes	no	no	employed	primary	no	0
SRR14781964	TB-111-15791-19_S81	Male	46	new_case	yes	yes	no	no	disabled	primary	no	5
SRR14781962	TB-111-15794-18_S149	Male	45	new_case	yes	yes	no	no	unemployed	specialized secondary	no	0
SRR14781961	TB-111-15806-18-138_S13	Male	41	new_case	yes	yes	yes	no	unemployed	secondary	no	3
SRR14781960	TB-111-15807-18_S120	Male	66	new_case	yes	yes	no	no	retired	secondary	no	1
SRR14781959	TB-111-1582-19_S93	Male	67	new_case	yes	yes	no	no	employed	primary	no	2
SRR14781958	TB-111-15822-18_S73	Male	36	new_case	yes	yes	no	no	unemployed	primary	no	8
SRR14781957	TB-111-15824-18_S139	Male	58	previously_treated	yes	yes	no	no	unemployed	secondary	no	0
SRR14781956	TB-111-15839-18-138_S22	Male	56	new_case	yes	yes	no	yes	unemployed	specialized secondary	no	2
SRR14781955	TB-111-15845-18-138_S119	Male	68	new_case	yes	yes	yes	yes	retired	primary	no	1
SRR14781954	TB-111-15867-18_S125	Male	61	previously_treated	yes	yes	no	no	unemployed	primary	no	3
SRR14781953	TB-111-15895-18-138_S49	Male	44	previously_treated	yes	yes	no	no	unemployed	secondary	no	1
SRR14781951	TB-111-15903-18_S128	Female	25	new_case	yes	yes	yes	no	employed	secondary	no	2
SRR14781950	TB-111-15903-19_S5	Female	39	previously_treated	yes	yes	yes	no	disabled	secondary	no	NA
SRR14781949	TB-111-15914-18_S72	Male	53	new_case	yes	yes	no	no	unemployed	specialized secondary	no	3
SRR14781948	TB-111-15916-19_S161	Male	42	previously_treated	yes	yes	yes	no	unemployed	secondary	no	1
SRR14781947	TB-111-15919-18_S131	Male	34	previously_treated	yes	yes	no	yes	unemployed	primary	no	4
SRR14781946	TB-111-15952-18_S73	Male	55	previously_treated	yes	yes	no	no	employed	secondary	no	2
SRR14781945	TB-111-15966-18_S131	Female	31	previously_treated	yes	yes	yes	no	unemployed	secondary	no	3
SRR14781944	TB-111-16019-19_S41	Male	69	previously_treated	yes	yes	no	no	retired	primary	no	1
SRR14781943	TB-111-16039-18_S89	Male	33	new_case	yes	yes	no	no	unemployed	secondary	no	0
SRR14781942	TB-111-16049-18-138_S36	Male	24	new_case	yes	yes	yes	no	employed	specialized secondary	no	2
SRR14781940	TB-111-16056-18_S92	Female		NA	NA	NA	NA	NA	NA	NA	NA	NA
SRR14781939	TB-111-16108-19_S140	Male	35	previously_treated	yes	yes	yes	no	unemployed	higher_education	NA	0
SRR14781938	TB-111-16112-18_S113	Male	48	new_case	yes	yes	no	no	employed	secondary	no	2
SRR14781937	TB-111-16119-18-138_S12	Male	58	new_case	yes	yes	no	no	unemployed	secondary	no	4
SRR14781936	TB-111-16121-18-138_S29	Male	50	previously_treated	yes	yes	no	no	disabled	primary	no	0
SRR14781935	TB-111-16133-18-138_S10	Female	42	previously_treated	yes	yes	no	no	unemployed	secondary	no	2
SRR14781934	TB-111-16151-18_S124	Male	34	previously_treated	yes	yes	yes	no	employed	secondary	NA	3
SRR14781933	TB-111-16154-18_S89	Male	15	new_case	yes	yes	no	no	student	secondary	no	3
SRR14781932	TB-111-16158-19_S279	Male	36	new_case	yes	yes	yes	no	unemployed	specialized secondary	no	1
SRR14781931	TB-111-162-19_S104	Male	72	new_case	yes	yes	yes	no	retired	primary	no	4
SRR14781929	TB-111-16224-19_S68	Male	31	new_case	yes	yes	no	NA	unemployed	secondary	no	1
SRR14781928	TB-111-16230-18_S162	Male	79	new_case	yes	yes	yes	no	retired	higher_education	no	5
SRR14781927	TB-111-16236-19_S28	Male	65	new_case	yes	yes	yes	no	employed	specialized secondary	NA	2
SRR14781926	TB-111-16297-19_S60	Female	26	new_case	yes	yes	yes	no	unemployed	secondary	no	7
SRR14781925	TB-111-16312-18_S157	Male	59	previously_treated	yes	yes	no	no	unemployed	secondary	no	3
SRR14781924	TB-111-16361-18_S10	Male	56	previously_treated	yes	yes	yes	no	unemployed	primary	no	2
SRR14781923	TB-111-16364-19_S4	Male	62	new_case	yes	yes	yes	no	unemployed	primary	no	12
SRR14781922	TB-111-16366-19_S111	Male	53	new_case	yes	yes	no	NA	employed	secondary	no	5
SRR14781921	TB-111-16379-18_S126	Female	33	new_case	yes	yes	yes	no	unemployed	secondary	NA	5
SRR14781920	TB-111-16380-18_S12	Male	28	previously_treated	yes	yes	yes	no	unemployed	secondary	no	1
SRR14781918	TB-111-16380-19_S75	Male	38	previously_treated	yes	yes	yes	yes	unemployed	secondary	NA	NA
SRR14781917	TB-111-16399-18_S174	Male	23	new_case	yes	yes	no	yes	unemployed	primary	NA	2
SRR14781915	TB-111-164-18-138_S168	Male	32	new_case	yes	yes	yes	no	unemployed	secondary	no	2
SRR14781914	TB-111-164-19_S126	Male	46	new_case	yes	yes	no	no	unemployed	primary	NA	7
SRR14781916	TB-111-16408-19_S26	Male	66	new_case	yes	yes	no	no	retired	secondary	no	1
SRR14781913	TB-111-16436-19_S115	Male	64	previously_treated	yes	yes	yes	no	disabled	primary	no	0
SRR14781912	TB-111-16485-19_S117	Female	23	new_case	yes	yes	yes	no	employed	higher_education	no	0
SRR14781911	TB-111-16502-19_S130	Female	29	previously_treated	yes	yes	no	yes	unemployed	primary	no	2
SRR14781910	TB-111-16519-19_S50	Female	26	new_case	yes	yes	yes	yes	unemployed	secondary	no	1
SRR14781909	TB-111-16523-19_S74	Female	38	new_case	yes	yes	no	yes	unemployed	primary	no	1
SRR14781906	TB-111-16541-18_S145	Male	41	new_case	yes	yes	no	no	employed	primary	no	15
SRR14781905	TB-111-16547-19_S275	Female	39	new_case	yes	yes	yes	no	unemployed	secondary	no	2
SRR14781904	TB-111-16552-18_S32	Female		NA	NA	NA	NA	NA	NA	NA	NA	NA
SRR14781903	TB-111-16572-19_S15	Male	42	new_case	yes	yes	no	no	unemployed	primary	no	2
SRR14781902	TB-111-16585-18_S140	Male	37	new_case	yes	yes	no	no	disabled	secondary	no	5
SRR14781901	TB-111-16586-18_S111	Male	48	new_case	yes	yes	yes	no	unemployed	secondary	no	0
SRR14781900	TB-111-16588-18_S74	Male	55	new_case	yes	yes	no	yes	unemployed	primary	no	1
SRR14781899	TB-111-16594-18_S127	Male	30	new_case	yes	yes	no	NA	unemployed	secondary	no	1
SRR14781898	TB-111-16595-18-138_S100	Male	43	previously_treated	yes	yes	no	no	unemployed	secondary	no	3
SRR14781897	TB-111-16603-18_S112	Female	37	new_case	yes	yes	no	no	employed	secondary	no	3
SRR14781895	TB-111-16645-19_S110	Male	34	new_case	yes	yes	no	no	unemployed	primary	no	0
SRR14781894	TB-111-16652-18_S134	Female	34	previously_treated	yes	yes	yes	no	disabled	specialized secondary	no	5
SRR14781893	TB-111-16668-18-138_S124	Male		NA	NA	NA	NA	NA	NA	NA	NA	NA
SRR14781892	TB-111-16694-19_S61	Female	45	new_case	yes	yes	no	no	unemployed	secondary	no	1
SRR14781890	TB-111-1672-18-138_S166	Female	45	new_case	yes	yes	yes	no	unemployed	primary	no	0
SRR14781891	TB-111-16720-19_S134	Male	46	new_case	yes	yes	yes	no	employed	specialized secondary	no	2
SRR14781889	TB-111-1675-18-138_S167	Female	46	new_case	yes	yes	no	no	unemployed	specialized secondary	no	1
SRR14781888	TB-111-16773-18_S137	Male	57	new_case	yes	yes	yes	no	employed	higher_education	no	1
SRR14781887	TB-111-16777-18_S100	Male	39	new_case	yes	yes	no	no	unemployed	secondary	yes	3
SRR14781886	TB-111-16779-18_S99	Male	43	previously_treated	yes	yes	no	yes	unemployed	primary	no	1
SRR14781884	TB-111-16802-18-138_S123	Male	36	new_case	yes	yes	no	no	unemployed	secondary	no	1
SRR14781883	TB-111-16810-18_S139	Male	39	new_case	yes	yes	no	no	unemployed	specialized secondary	no	2
SRR14781882	TB-111-16816-19_S103	Male	26	new_case	yes	yes	yes	no	employed	secondary	NA	3
SRR14781881	TB-111-16817-18_S138	Male	15	new_case	yes	yes	no	no	student	primary	no	1
SRR14781880	TB-111-1684-19_S135	Male	68	new_case	yes	yes	no	no	retired	secondary	no	0
SRR14781879	TB-111-16850-19_S104	Male	55	new_case	yes	yes	no	NA	unemployed	primary	no	2
SRR14781878	TB-111-16871-18_S144	Male	37	new_case	yes	yes	no	no	unemployed	primary	no	4
SRR14781877	TB-111-16888-18_S66	Male	36	new_case	yes	yes	yes	NA	unemployed	primary	no	1
SRR14781876	TB-111-16939-18_S41	Female	52	new_case	yes	yes	no	no	unemployed	secondary	no	1
SRR14781875	TB-111-16954-18_S30	Male	50	previously_treated	yes	yes	no	no	unemployed	primary	no	5
SRR14781873	TB-111-16955-18_S91	Male	47	previously_treated	yes	yes	no	no	disabled	primary	no	1
SRR14781872	TB-111-16958-18_S94	Male	40	previously_treated	yes	yes	no	yes	unemployed	primary	yes	NA
SRR14781871	TB-111-16964-18_S4	Male	59	new_case	yes	yes	yes	yes	employed	secondary	no	2
SRR14781870	TB-111-16969-18_S136	Male	36	new_case	yes	yes	no	no	disabled	specialized secondary	no	5
SRR14781869	TB-111-1697-19_S130	Male	28	new_case	yes	yes	no	no	unemployed	primary	no	8
SRR14781868	TB-111-16979-18_S43	Male	14	new_case	yes	yes	no	no	student	primary	no	3
SRR14781867	TB-111-17003-19_S102	Female	83	new_case	yes	yes	yes	no	retired	primary	no	0
SRR14781866	TB-111-1701-19_S144	Male	41	new_case	yes	yes	no	no	unemployed	secondary	no	7
SRR14781865	TB-111-17019-18_S34	Male	42	previously_treated	yes	yes	no	no	disabled	secondary	yes	1
SRR14781864	TB-111-17023-19_S10	Male	49	new_case	yes	yes	yes	yes	unemployed	secondary	no	5
SRR14781862	TB-111-17029-18_S89	Male	26	new_case	yes	yes	yes	no	unemployed	secondary	no	1
SRR14781861	TB-111-17032-19_S282	Male	16	new_case	yes	yes	yes	no	student	primary	NA	4
SRR14781860	TB-111-17035-19_S274	Male	36	new_case	yes	yes	yes	yes	unemployed	primary	no	2
SRR14781859	TB-111-17049-19_S2	Female	16	new_case	yes	yes	yes	no	student	primary	NA	4
SRR14781858	TB-111-17085-19_S54	Male	57	new_case	yes	yes	no	NA	unemployed	primary	no	0
SRR14781857	TB-111-17136-18_S39	Male	58	previously_treated	yes	yes	yes	yes	unemployed	higher_education	NA	NA
SRR14781856	TB-111-17137-18_S86	Male	43	previously_treated	yes	yes	no	no	unemployed	secondary	NA	3
SRR14781855	TB-111-17151-19_S283	Male	50	previously_treated	yes	yes	yes	yes	disabled	specialized secondary	no	1
SRR14781854	TB-111-17158-18_S60	Male	53	new_case	yes	yes	no	no	disabled	secondary	no	1
SRR14781853	TB-111-17161-19_S118	Female	45	new_case	yes	yes	no	no	unemployed	secondary	no	1
SRR14781851	TB-111-17231-18-138_S14	Female	31	new_case	yes	yes	no	no	unemployed	primary	no	4
SRR14781850	TB-111-17253-18-138_S24	Female	32	new_case	yes	yes	yes	no	unemployed	secondary	no	6
SRR14781849	TB-111-17270-19_S77	Female	32	new_case	yes	yes	no	no	unemployed	secondary	no	3
SRR14781848	TB-111-17276-19_S281	Female	60	previously_treated	yes	yes	no	no	retired	primary	no	9
SRR14781847	TB-111-17288-18_S58	Female	35	new_case	yes	yes	no	no	unemployed	secondary	no	3
SRR14781846	TB-111-17296-19_S162	Female	31	new_case	yes	yes	yes	no	employed	higher_education	no	4
SRR14781845	TB-111-17320-19_S11	Male	57	previously_treated	yes	yes	no	no	disabled	primary	no	2
SRR14781844	TB-111-17329-18-138_S9	Male	41	new_case	yes	yes	yes	no	unemployed	specialized secondary	no	6
SRR14781843	TB-111-17335-18-138_S16	Male	46	new_case	yes	yes	yes	yes	unemployed	secondary	yes	NA
SRR14781842	TB-111-17337-19_S132	Male	57	previously_treated	other	yes	no	yes	unemployed	primary	no	2
SRR14781839	TB-111-1734-19_S175	Male	33	previously_treated	yes	yes	no	no	unemployed	primary	no	2
SRR14781840	TB-111-17340-18-138_S30	Male	30	new_case	yes	yes	no	no	unemployed	specialized secondary	no	2
SRR14781838	TB-111-17346-18_S102	Female		NA	NA	NA	NA	NA	NA	NA	NA	NA
SRR14781837	TB-111-17364-19_S79	Male	58	previously_treated	yes	yes	no	no	unemployed	secondary	no	0
SRR14781836	TB-111-17371-18_S101	Male	52	new_case	yes	yes	no	NA	disabled	primary	no	4
SRR14781835	TB-111-17376-19_S131	Female	35	new_case	yes	yes	yes	no	employed	higher_education	no	2
SRR14782133	TB-111-17394-19_S277	Male	54	new_case	yes	yes	no	no	unemployed	primary	no	0
SRR14782429	TB-111-17415-18-138_S53	Female	17	new_case	yes	yes	no	no	student	primary	no	4
SRR14782428	TB-111-17422-19_S280	Male	18	new_case	yes	yes	no	no	employed	specialized secondary	no	3
SRR14782427	TB-111-17429-18_S15	Male	43	previously_treated	yes	yes	yes	no	employed	specialized secondary	no	3
SRR14782425	TB-111-17495-19_S80	Male	3	new_case	yes	yes	no	no	unemployed	no_education	no	3
SRR14782424	TB-111-17496-18_S87	Male	53	previously_treated	yes	yes	no	no	unemployed	secondary	no	3
SRR14782423	TB-111-17525-19_S285	Male	34	new_case	yes	yes	yes	no	employed	specialized secondary	no	3
SRR14782422	TB-111-17534-18_S129	Male	46	new_case	yes	yes	no	no	unemployed	primary	no	2
SRR14782421	TB-111-17545-19_S119	Male	54	previously_treated	yes	yes	no	no	unemployed	secondary	no	0
SRR14782420	TB-111-17557-19_S13	Female	28	new_case	yes	yes	no	no	employed	higher_education	no	3
SRR14782419	TB-111-17583-18_S8	Male	38	previously_treated	yes	yes	no	no	unemployed	primary	no	1
SRR14782418	TB-111-17584-19_S14	Male	66	new_case	yes	yes	no	no	retired	secondary	no	2
SRR14782417	TB-111-17590-18_S33	Male	56	new_case	yes	yes	no	no	employed	secondary	no	0
SRR14782416	TB-111-17590-19_S284	Male	33	previously_treated	yes	yes	yes	yes	unemployed	specialized secondary	NA	2
SRR14782414	TB-111-17608-19_S286	Male	39	new_case	yes	yes	yes	no	employed	higher_education	no	3
SRR14782413	TB-111-17616-18_S101	Male	64	new_case	yes	yes	yes	no	retired	secondary	no	2
SRR14782412	TB-111-17620-18_S132	Male	48	previously_treated	yes	yes	yes	no	retired	secondary	no	3
SRR14782411	TB-111-17633-18_S35	Male	56	previously_treated	yes	yes	yes	no	employed	primary	no	0
SRR14782410	TB-111-17639-18_S88	Male	33	new_case	yes	yes	no	no	unemployed	secondary	no	3
SRR14782409	TB-111-17648-18_S48	Male	66	new_case	yes	yes	no	no	retired	secondary	no	4
SRR14782408	TB-111-17649-19_S3	Female	19	new_case	yes	yes	yes	yes	student	secondary	no	3
SRR14782407	TB-111-17656-18_S146	Male	38	new_case	yes	yes	no	no	unemployed	secondary	no	1
SRR14782406	TB-111-17687-18_S110	Male	25	new_case	yes	yes	no	no	unemployed	secondary	no	NA
SRR14782405	TB-111-17700-19_S33	Male	34	previously_treated	yes	yes	no	yes	unemployed	primary	yes	0
SRR14782403	TB-111-17702-18_S82	Male	59	new_case	yes	yes	yes	NA	disabled	secondary	no	2
SRR14782402	TB-111-17750-19_S63	Male	16	new_case	yes	yes	yes	no	student	primary	no	2
SRR14782401	TB-111-17754-19_S287	Female	26	new_case	yes	yes	yes	no	student	higher_education	no	4
SRR14782400	TB-111-17766-18_S114	Male	41	new_case	yes	yes	no	yes	unemployed	secondary	no	0
SRR14782399	TB-111-17767-18_S151	Male	58	previously_treated	yes	yes	no	no	unemployed	secondary	no	1
SRR14782398	TB-111-17767-19_S57	Male	62	previously_treated	yes	yes	no	no	retired	primary	no	1
SRR14782397	TB-111-17790-19_S273	Female		NA	NA	NA	NA	NA	NA	NA	NA	NA
SRR14782396	TB-111-17797-18_S133	Female	21	new_case	yes	yes	no	no	unemployed	secondary	no	2
SRR14782395	TB-111-178-19_S147	Male	41	previously_treated	yes	yes	no	no	disabled	primary	no	0
SRR14782394	TB-111-17827-18_S136	Male	42	previously_treated	yes	yes	no	no	unemployed	primary	no	2
SRR14782391	TB-111-17835-18_S147	Male	47	previously_treated	yes	yes	no	no	disabled	specialized secondary	no	3
SRR14782390	TB-111-17854-18_S98	Male	51	new_case	yes	yes	yes	no	unemployed	secondary	no	1
SRR14782389	TB-111-17888-18_S150	Male	47	new_case	yes	yes	yes	no	employed	specialized secondary	no	1
SRR14782388	TB-111-17896-18_S97	Male	33	new_case	yes	yes	no	no	unemployed	specialized secondary	no	3
SRR14782387	TB-111-17901-18_S118	Male	57	new_case	yes	yes	no	no	unemployed	specialized secondary	no	1
SRR14782386	TB-111-17907-19_S58	Male	58	new_case	yes	yes	no	yes	unemployed	no_education	no	1
SRR14782385	TB-111-1791-19-138_S93	Female	52	previously_treated	yes	yes	no	no	employed	specialized secondary	NA	2
SRR14782384	TB-111-17913-18_S124	Male	50	new_case	yes	yes	no	no	unemployed	specialized secondary	yes	1
SRR14782383	TB-111-17916-18_S120	Male	37	previously_treated	yes	yes	yes	yes	unemployed	primary	NA	NA
SRR14782382	TB-111-17928-19_S69	Male	65	new_case	yes	yes	yes	no	retired	specialized secondary	no	NA
SRR14782380	TB-111-1793-18_S286	Male	51	new_case	yes	yes	no	no	unemployed	secondary	no	1
SRR14782379	TB-111-17963-18-138_S99	Female	64	new_case	yes	yes	no	no	retired	primary	no	0
SRR14782378	TB-111-17993-18_S148	Male	59	previously_treated	yes	yes	yes	no	employed	secondary	no	1
SRR14782377	TB-111-17994-18_S117	Male	44	new_case	yes	yes	no	no	unemployed	primary	no	12
SRR14782376	TB-111-18004-18_S145	Male	52	new_case	yes	yes	yes	yes	unemployed	specialized secondary	no	0
SRR14782375	TB-111-18023-19_S1	Male	53	previously_treated	yes	yes	yes	yes	unemployed	primary	yes	0
SRR14782374	TB-111-18067-19_S29	Male	65	previously_treated	yes	yes	no	no	retired	secondary	no	3
SRR14782373	TB-111-18075-18_S141	Male	60	new_case	yes	yes	no	no	employed	primary	no	1
SRR14782372	TB-111-18094-18_S125	Male	62	previously_treated	yes	yes	no	no	disabled	secondary	no	2
SRR14782371	TB-111-18095-18_S101	Male	61	previously_treated	yes	yes	yes	no	unemployed	secondary	no	4
SRR14782369	TB-111-18099-18_S101	Male	61	new_case	yes	yes	no	no	unemployed	secondary	no	1
SRR14782368	TB-111-18115-18_S142	Female	65	new_case	yes	yes	yes	no	retired	higher_education	no	4
SRR14782367	TB-111-18146-19_S64	Male	80	new_case	yes	yes	yes	no	retired	secondary	no	3
SRR14782366	TB-111-18148-19_S120	Male	29	new_case	yes	yes	no	no	unemployed	primary	no	4
SRR14782365	TB-111-18178-18_S102	Male	56	new_case	yes	yes	no	no	unemployed	secondary	no	0
SRR14782364	TB-111-18180-18_S153	Male	42	previously_treated	yes	yes	no	no	unemployed	secondary	yes	3
SRR14782363	TB-111-18189-18_S130	Male	43	new_case	yes	yes	yes	no	disabled	specialized secondary	no	5
SRR14782362	TB-111-18191-19_S153	Male	51	previously_treated	yes	yes	no	no	unemployed	primary	no	0
SRR14782361	TB-111-18194-18_S121	Male	27	new_case	yes	yes	yes	no	unemployed	primary	NA	2
SRR14782360	TB-111-18206-18_S158	Male	46	previously_treated	yes	yes	yes	no	unemployed	specialized secondary	yes	1
SRR14782358	TB-111-18296-18_S50	Male	29	previously_treated	yes	2	yes	no	unemployed	primary	no	0
SRR14782357	TB-111-18302-18_S155	Male	50	new_case	yes	yes	no	no	unemployed	specialized secondary	no	1
SRR14782356	TB-111-18326-18_S156	Male	56	previously_treated	yes	yes	yes	no	retired	higher_education	no	4
SRR14782355	TB-111-18328-18_S154	Female	64	new_case	yes	yes	yes	no	disabled	secondary	no	2
SRR14782354	TB-111-18377-18_S123	Male	64	new_case	yes	yes	yes	no	retired	secondary	no	12
SRR14782353	TB-111-18400-19_S53	Male	25	new_case	yes	yes	no	no	unemployed	secondary	no	4
SRR14782352	TB-111-18405-19_S30	Male	54	new_case	yes	yes	no	no	unemployed	primary	no	2
SRR14782351	TB-111-18409-18_S98	Female		NA	NA	NA	NA	NA	NA	NA	NA	NA
SRR14782350	TB-111-18419-18_S104	Female	56	new_case	yes	yes	no	yes	unemployed	primary	no	1
SRR14782349	TB-111-18419-19_S59	Male	59	previously_treated	yes	yes	no	no	unemployed	primary	no	1
SRR14782347	TB-111-1842-18-138_S157	Male	18	new_case	yes	yes	yes	no	student	secondary	no	2
SRR14782346	TB-111-18429-18_S135	Female	24	previously_treated	yes	yes	yes	yes	unemployed	primary	no	NA
SRR14782345	TB-111-1844-19_S18	Male	32	new_case	yes	yes	yes	no	unemployed	specialized secondary	no	1
SRR14782344	TB-111-18472-18_S112	Male	41	new_case	yes	yes	no	no	unemployed	specialized secondary	no	NA
SRR14782343	TB-111-18503-18-138_S52	Male	52	new_case	yes	yes	yes	no	employed	specialized secondary	no	4
SRR14782342	TB-111-18504-18-138_S23	Male	38	previously_treated	yes	yes	no	no	unemployed	primary	yes	3
SRR14782341	TB-111-18508-19_S23	Male	48	new_case	yes	yes	no	no	unemployed	specialized secondary	no	1
SRR14782340	TB-111-18519-19_S66	Male	36	previously_treated	yes	yes	yes	no	disabled	primary	no	1
SRR14782339	TB-111-18528-18_S141	Male	59	previously_treated	yes	yes	yes	no	disabled	specialized secondary	no	0
SRR14782338	TB-111-18538-18-138_S51	Female		NA	NA	NA	NA	NA	NA	NA	NA	NA
SRR14782336	TB-111-18545-19_S18	Male	34	previously_treated	yes	yes	NA	yes	unemployed	primary	yes	NA
SRR14782335	TB-111-18567-18-138_S21	Male	36	previously_treated	yes	yes	yes	yes	unemployed	primary	no	1
SRR14782334	TB-111-18597-19_S55	Male	39	previously_treated	yes	yes	yes	no	disabled	primary	no	1
SRR14782333	TB-111-18605-19_S71	Male	45	new_case	yes	yes	yes	no	unemployed	primary	NA	NA
SRR14782332	TB-111-18651-19_S19	Male	51	new_case	yes	2	no	no	unemployed	secondary	no	3
SRR14782331	TB-111-18657-18-138_S24	Male	48	previously_treated	yes	yes	yes	no	disabled	secondary	no	4
SRR14782330	TB-111-18660-18-138_S11	Male	36	new_case	yes	yes	yes	yes	unemployed	specialized secondary	no	0
SRR14782329	TB-111-18671-18_S61	Male	57	previously_treated	yes	yes	yes	yes	unemployed	primary	yes	NA
SRR14782328	TB-111-18713-19_S37	Female	45	new_case	yes	yes	yes	no	employed	specialized secondary	no	3
SRR14782327	TB-111-18715-18_S128	Male	42	previously_treated	other	yes	no	no	unemployed	secondary	no	1
SRR14782325	TB-111-18741-18_S88	Male	35	previously_treated	yes	yes	yes	no	unemployed	secondary	NA	2
SRR14782323	TB-111-1875-19_S1	Female	48	new_case	yes	yes	no	no	employed	secondary	no	2
SRR14782324	TB-111-18751-18-138_S50	Male	32	previously_treated	yes	yes	yes	no	unemployed	specialized secondary	NA	NA
SRR14782322	TB-111-18763-18-138_S32	Male	18	new_case	yes	yes	no	no	unemployed	secondary	no	14
SRR14782321	TB-111-18765-18_S135	Male	54	new_case	yes	yes	no	no	unemployed	primary	no	0
SRR14782320	TB-111-18771-18_S47	Male	48	previously_treated	yes	yes	yes	no	disabled	specialized secondary	no	4
SRR14782319	TB-111-188-18-138_S147	Male	60	new_case	yes	yes	no	no	unemployed	specialized secondary	no	7
SRR14782318	TB-111-18825-19_S38	Male	35	previously_treated	yes	yes	no	no	unemployed	primary	no	4
SRR14782317	TB-111-18850-18_S124	Male	64	previously_treated	yes	yes	no	no	retired	primary	no	1
SRR14782316	TB-111-18854-18-138_S26	Male	35	new_case	yes	yes	yes	no	unemployed	primary	no	15
SRR14782314	TB-111-18859-18_S100	Male	33	previously_treated	yes	yes	no	no	unemployed	primary	no	2
SRR14782313	TB-111-18879-18-138_S27	Male	49	new_case	yes	yes	yes	no	employed	secondary	no	2
SRR14782312	TB-111-18888-19_S17	Male	62	new_case	yes	yes	yes	no	employed	higher_education	NA	NA
SRR14782311	TB-111-18890-19_S65	Male	48	new_case	yes	yes	no	no	employed	specialized secondary	no	0
SRR14782310	TB-111-18937-18_S80	Male	35	new_case	yes	yes	no	no	unemployed	secondary	no	1
SRR14782309	TB-111-18994-18_S55	Female	76	new_case	yes	yes	no	no	retired	secondary	no	2
SRR14782308	TB-111-19005-18-138_S22	Male	25	new_case	yes	yes	no	yes	unemployed	no_education	NA	2
SRR14782307	TB-111-19016-18_S131	Male	36	new_case	yes	yes	yes	yes	unemployed	primary	yes	0
SRR14782306	TB-111-19026-18-138_S21	Male	39	new_case	yes	yes	no	yes	disabled	primary	no	1
SRR14782305	TB-111-19046-19_S52	Male	50	previously_treated	yes	yes	no	no	unemployed	primary	no	1
SRR14782303	TB-111-19049-19_S67	Male	35	new_case	yes	yes	yes	no	unemployed	primary	NA	11
SRR14782302	TB-111-19082-19_S49	Male	46	new_case	yes	yes	no	no	disabled	primary	no	1
SRR14782301	TB-111-19109-18_S45	Male	56	new_case	yes	yes	no	no	unemployed	primary	no	5
SRR14782300	TB-111-19133-18_S113	Male	37	new_case	yes	yes	yes	no	unemployed	specialized secondary	no	0
SRR14782299	TB-111-19142-18_S106	Male	33	new_case	yes	yes	no	no	unemployed	secondary	no	6
SRR14782298	TB-111-19142-19_S123	Male	43	previously_treated	yes	yes	no	no	unemployed	secondary	no	4
SRR14782297	TB-111-19151-18-138_S23	Male	26	new_case	yes	yes	no	no	unemployed	specialized secondary	no	2
SRR14782296	TB-111-19157-18_S105	Male	35	new_case	yes	yes	no	no	unemployed	primary	no	10
SRR14782295	TB-111-19159-19_S128	Female	32	previously_treated	yes	2	yes	no	unemployed	NA	no	5
SRR14782294	TB-111-19181-18-138_S55	Male	47	new_case	yes	yes	yes	yes	unemployed	specialized secondary	no	3
SRR14782292	TB-111-19199-18_S116	Male	45	new_case	yes	yes	no	no	unemployed	secondary	no	0
SRR14782291	TB-111-19200-18_S143	Female	40	new_case	yes	yes	yes	no	employed	secondary	no	1
SRR14782290	TB-111-19201-18_S56	Male	61	new_case	yes	yes	no	no	disabled	secondary	no	1
SRR14782289	TB-111-19223-19_S47	Male	52	new_case	yes	2	no	no	unemployed	secondary	no	1
SRR14782288	TB-111-19228-18_S123	Male	57	new_case	yes	yes	yes	no	unemployed	primary	no	4
SRR14782287	TB-111-19235-19_S40	Male	59	new_case	yes	yes	no	no	employed	specialized secondary	no	2
SRR14782286	TB-111-19264-18_S121	Male	53	previously_treated	yes	yes	no	yes	disabled	specialized secondary	no	2
SRR14782285	TB-111-19280-18_S132	Male	35	previously_treated	yes	yes	yes	no	unemployed	primary	no	1
SRR14782284	TB-111-19304-18_S128	Male	48	new_case	yes	yes	no	no	unemployed	secondary	no	1
SRR14782283	TB-111-19306-18_S129	Male	61	previously_treated	yes	yes	no	no	disabled	secondary	no	3
SRR14782280	TB-111-19307-18_S31	Male		NA	NA	NA	NA	NA	NA	NA	NA	NA
SRR14782279	TB-111-19315-18_S152	Male	29	new_case	yes	yes	yes	no	unemployed	higher_education	no	2
SRR14782278	TB-111-19340-19_S114	Male	42	new_case	yes	yes	no	no	employed	secondary	no	1
SRR14782277	TB-111-19345-19_S56	Female	25	new_case	yes	yes	yes	no	employed	specialized secondary	no	1
SRR14782276	TB-111-19374-19_S36	Female	48	previously_treated	yes	yes	no	NA	unemployed	primary	no	1
SRR14782275	TB-111-19377-19_S31	Male	35	new_case	yes	yes	yes	no	unemployed	primary	no	10
SRR14782274	TB-111-19385-18_S130	Male	43	new_case	yes	yes	no	no	unemployed	primary	no	0
SRR14782273	TB-111-19390-18_S119	Male	39	new_case	yes	yes	no	no	unemployed	secondary	no	4
SRR14782272	TB-111-19411-18_S123	Female	45	new_case	yes	yes	yes	no	employed	higher_education	no	1
SRR14782271	TB-111-19444-19_S87	Male	36	new_case	yes	yes	no	no	unemployed	secondary	no	3
SRR14782269	TB-111-19471-18_S130	Male	45	new_case	yes	yes	yes	NA	unemployed	primary	NA	1
SRR14782268	TB-111-19473-18_S118	Female		NA	NA	NA	NA	NA	NA	NA	NA	NA
SRR14782267	TB-111-19482-18_S74	Male	59	previously_treated	yes	yes	no	no	unemployed	primary	no	1
SRR14782266	TB-111-19502-18_S100	Male	43	new_case	yes	yes	no	no	unemployed	secondary	no	2
SRR14782265	TB-111-19502-19_S136	Male	60	previously_treated	yes	yes	no	no	unemployed	secondary	no	NA
SRR14782264	TB-111-19507-18_S103	Male	61	new_case	yes	yes	no	no	unemployed	primary	no	2
SRR14782263	TB-111-19509-18_S167	Male	66	new_case	yes	yes	no	no	retired	primary	no	6
SRR14782262	TB-111-19530-19_S147	Male	56	new_case	yes	yes	yes	no	unemployed	primary	no	3
SRR14782261	TB-111-19558-18_S171	Male	31	new_case	yes	yes	no	yes	unemployed	primary	NA	6
SRR14782260	TB-111-19577-18_S115	Female	63	new_case	yes	yes	yes	no	retired	higher_education	no	1
SRR14782258	TB-111-19582-19_S146	Male	56	previously_treated	yes	yes	no	no	unemployed	secondary	no	0
SRR14782257	TB-111-19594-18_S4	Male	58	new_case	yes	yes	no	no	unemployed	primary	no	2
SRR14782256	TB-111-19597-18_S76	Male	38	previously_treated	yes	yes	yes	no	unemployed	secondary	no	5
SRR14782255	TB-111-19641-18_S169	Male	47	new_case	yes	yes	no	NA	disabled	specialized secondary	no	1
SRR14782254	TB-111-19658-18-138_S28	Female	45	new_case	yes	yes	no	no	employed	primary	no	2
SRR14782253	TB-111-19680-19_S148	Female	22	new_case	yes	yes	no	no	unemployed	secondary	no	3
SRR14782252	TB-111-19687-18_S122	Female	83	new_case	other	yes	yes	no	retired	specialized secondary	no	0
SRR14782251	TB-111-19690-18_S174	Male	52	new_case	yes	yes	no	NA	unemployed	secondary	no	3
SRR14782250	TB-111-19695-18_S173	Male	52	new_case	yes	yes	yes	no	employed	higher_education	no	1
SRR14782249	TB-111-19697-18_S75	Male	45	previously_treated	yes	yes	no	no	unemployed	primary	no	3
SRR14782247	TB-111-19708-18_S166	Male	29	new_case	yes	yes	no	no	unemployed	higher_education	no	2
SRR14782246	TB-111-1972-19-138_S108	Male	33	new_case	yes	yes	no	yes	unemployed	primary	no	3
SRR14782245	TB-111-19732-18_S196	Male	42	previously_treated	yes	yes	no	no	unemployed	primary	no	14
SRR14782244	TB-111-19737-19_S32	Male	39	new_case	yes	yes	no	no	unemployed	primary	no	3
SRR14782243	TB-111-19765-19_S145	Male	64	new_case	yes	yes	no	no	retired	secondary	no	3
SRR14782242	TB-111-19766-19_S144	Male	43	new_case	yes	yes	no	yes	retired	primary	no	1
SRR14782241	TB-111-198-19_S71	Male	52	new_case	yes	yes	no	no	unemployed	NA	no	6
SRR14782240	TB-111-19821-19_S112	Male	33	new_case	yes	yes	no	no	unemployed	secondary	no	2
SRR14782239	TB-111-19840-18_S164	Female	36	new_case	yes	yes	no	no	unemployed	secondary	no	1
SRR14782238	TB-111-19854-18_S163	Female	25	new_case	yes	yes	yes	no	employed	higher_education	NA	3
SRR14782236	TB-111-19861-18_S172	Female	64	new_case	yes	yes	no	no	retired	secondary	no	1
SRR14782235	TB-111-19883-19_S86	Male	56	previously_treated	yes	yes	no	no	unemployed	primary	NA	1
SRR14782234	TB-111-19884-19_S90	Male	42	new_case	yes	yes	no	yes	unemployed	secondary	no	1
SRR14782233	TB-111-19925-19_S143	Female	38	new_case	other	yes	no	no	unemployed	primary	no	NA
SRR14782232	TB-111-19930-18_S115	Male	60	new_case	yes	yes	no	no	retired	primary	no	1
SRR14782231	TB-111-19937-18_S168	Male	34	new_case	yes	yes	no	no	unemployed	primary	no	3
SRR14782230	TB-111-19945-18_S91	Male	50	previously_treated	yes	yes	no	yes	unemployed	no_education	no	1
SRR14782229	TB-111-19964-18_S8	Male	38	new_case	yes	yes	yes	no	unemployed	primary	NA	2
SRR14782228	TB-111-19967-18_S7	Male	46	new_case	yes	yes	yes	no	employed	secondary	no	1
SRR14782227	TB-111-19996-18_S162	Male	33	previously_treated	yes	yes	no	no	unemployed	secondary	NA	5
SRR14782225	TB-111-19997-18_S160	Male	48	new_case	yes	yes	no	no	unemployed	secondary	no	1
SRR14782724	TB-111-2-19-18-138_S145	Female	39	new_case	yes	yes	yes	no	employed	specialized secondary	no	0
SRR14782222	TB-111-200-19-138_S59	Male	51	new_case	yes	yes	no	no	unemployed	no_education	NA	0
SRR14782224	TB-111-20001-18_S6	Male	30	previously_treated	yes	yes	yes	NA	unemployed	primary	no	NA
SRR14782223	TB-111-20011-18_S32	Male	45	previously_treated	yes	yes	no	no	disabled	specialized secondary	no	2
SRR14782221	TB-111-20041-18_S161	Male	37	new_case	yes	yes	no	no	unemployed	primary	no	0
SRR14782220	TB-111-20082-18_S5	Male	34	new_case	yes	yes	yes	no	unemployed	higher_education	NA	1
SRR14782219	TB-111-20082-19_S83	Female	49	new_case	yes	yes	no	no	employed	primary	no	4
SRR14782218	TB-111-20084-19_S84	Male	60	new_case	yes	yes	no	NA	unemployed	secondary	no	3
SRR14782217	TB-111-20092-18_S170	Female	75	new_case	yes	yes	no	no	retired	primary	no	1
SRR14782216	TB-111-20102-19_S20	Female	21	previously_treated	yes	yes	yes	no	unemployed	secondary	no	3
SRR14782214	TB-111-20107-18_S31	Male	31	previously_treated	yes	yes	yes	NA	employed	specialized secondary	NA	2
SRR14782213	TB-111-20109-18_S2	Male	51	new_case	yes	yes	no	no	unemployed	secondary	yes	4
SRR14782212	TB-111-20131-18_S159	Male	41	new_case	yes	yes	yes	no	unemployed	secondary	yes	3
SRR14782211	TB-111-20151-19_S135	Male	46	previously_treated	temporarily_left	yes	no	no	disabled	secondary	no	0
SRR14782210	TB-111-20153-18_S165	Female	32	new_case	yes	yes	no	no	unemployed	primary	no	3
SRR14782209	TB-111-20245-19_S160	Female	19	new_case	yes	yes	no	no	unemployed	specialized secondary	no	2
SRR14782208	TB-111-20247-19_S92	Male	58	new_case	yes	yes	no	no	unemployed	secondary	no	1
SRR14782207	TB-111-20253-19_S70	Male	43	new_case	yes	yes	no	no	unemployed	specialized secondary	no	2
SRR14782206	TB-111-20301-18_S1	Female	69	previously_treated	yes	yes	yes	no	retired	secondary	no	4
SRR14782205	TB-111-20322-19_S85	Male	34	new_case	yes	yes	no	no	unemployed	secondary	NA	2
SRR14782203	TB-111-2034-19_S234	Male	47	new_case	yes	yes	no	no	employed	specialized secondary	no	1
SRR14782202	TB-111-20345-19_S159	Male	52	new_case	yes	yes	yes	no	employed	specialized secondary	no	NA
SRR14782201	TB-111-20347-18_S24	Male	61	new_case	yes	yes	no	no	unemployed	specialized secondary	no	0
SRR14782200	TB-111-20370-19_S39	Male	46	new_case	yes	yes	no	no	unemployed	primary	no	2
SRR14782199	TB-111-20401-19_S164	Male	52	new_case	yes	yes	no	no	employed	secondary	no	3
SRR14782198	TB-111-20402-19_S35	Male	47	previously_treated	yes	yes	yes	no	unemployed	secondary	no	0
SRR14782197	TB-111-20412-18_S17	Male	45	new_case	other	yes	yes	yes	unemployed	primary	no	3
SRR14782196	TB-111-20450-18_S44	Male	58	new_case	yes	yes	yes	no	employed	secondary	no	2
SRR14782195	TB-111-20451-19_S48	Male	43	new_case	yes	yes	yes	no	employed	higher_education	no	3
SRR14782194	TB-111-20455-18_S20	Male	24	new_case	yes	yes	no	no	unemployed	primary	no	12
SRR14782192	TB-111-20505-18_S19	Male	38	previously_treated	yes	yes	yes	yes	unemployed	secondary	yes	NA
SRR14782191	TB-111-20511-18_S10	Male	38	new_case	yes	yes	no	no	unemployed	primary	no	2
SRR14782190	TB-111-20511-19_S165	Male	56	new_case	yes	yes	no	no	unemployed	secondary	no	2
SRR14782189	TB-111-20514-18_S35	Male	62	new_case	yes	yes	no	no	disabled	primary	no	6
SRR14782188	TB-111-20522-18_S46	Female	28	new_case	yes	yes	yes	no	employed	higher_education	no	3
SRR14782187	TB-111-20536-19_S46	Female	60	previously_treated	yes	yes	yes	no	retired	primary	no	2
SRR14782186	TB-111-20546-19_S105	Female	33	previously_treated	yes	yes	yes	no	unemployed	secondary	no	NA
SRR14782185	TB-111-20553-18_S21	Female	29	new_case	yes	yes	no	no	unemployed	secondary	no	5
SRR14782184	TB-111-20592-18_S45	Female	29	new_case	yes	yes	no	no	unemployed	primary	no	3
SRR14782183	TB-111-20598-19_S34	Male	42	new_case	yes	yes	no	no	unemployed	NA	yes	0
SRR14782181	TB-111-20605-19_S166	Female	70	new_case	yes	yes	no	no	retired	primary	no	2
SRR14782180	TB-111-20629-18_S43	Male	56	new_case	temporarily_left	yes	no	NA	unemployed	secondary	no	1
SRR14782179	TB-111-20644-19_S22	Male	41	new_case	yes	yes	no	no	unemployed	primary	no	1
SRR14782178	TB-111-20704-18_S36	Female	31	new_case	yes	yes	yes	yes	unemployed	secondary	NA	3
SRR14782177	TB-111-20718-18_S18	Female	45	new_case	yes	yes	no	no	unemployed	secondary	no	1
SRR14782176	TB-111-2072-19_S266	Female		NA	NA	NA	NA	NA	NA	NA	NA	NA
SRR14782175	TB-111-20729-18_S38	Male	32	new_case	yes	yes	no	no	unemployed	primary	no	4
SRR14782174	TB-111-20738-18_S41	Female	23	new_case	yes	yes	yes	no	employed	specialized secondary	no	11
SRR14782173	TB-111-20774-19_S163	Male	52	previously_treated	yes	yes	yes	no	unemployed	primary	no	2
SRR14782172	TB-111-20799-18_S33	Male	34	new_case	yes	yes	no	no	unemployed	primary	no	1
SRR14782169	TB-111-20815-18_S40	Male	41	new_case	yes	yes	yes	no	unemployed	specialized secondary	no	4
SRR14782168	TB-111-20820-19_S72	Male	44	new_case	yes	yes	no	no	unemployed	primary	no	0
SRR14782167	TB-111-20822-18_S47	Male	74	new_case	yes	yes	yes	no	retired	secondary	no	1
SRR14782166	TB-111-20828-18_S13	Male	41	new_case	yes	yes	no	no	unemployed	primary	no	1
SRR14782165	TB-111-20864-19_S152	Male	58	new_case	yes	yes	no	no	unemployed	primary	no	5
SRR14782164	TB-111-20898-18_S37	Male	50	new_case	yes	yes	no	no	employed	secondary	NA	3
SRR14782163	TB-111-20948-18_S39	Male	34	previously_treated	yes	yes	no	no	unemployed	primary	no	3
SRR14782162	TB-111-20964-19_S21	Male	46	new_case	other	yes	yes	no	disabled	secondary	no	0
SRR14782161	TB-111-20976-18_S25	Male	36	new_case	yes	yes	no	no	unemployed	primary	no	0
SRR14782160	TB-111-21011-18-138_S132	Female	1	new_case	yes	yes	no	yes	student	no_education	no	3
SRR14782158	TB-111-21013-18_S28	Male	41	new_case	yes	yes	no	no	employed	secondary	no	2
SRR14782157	TB-111-2108-18_S3	Male	38	previously_treated	yes	yes	no	no	unemployed	primary	yes	2
SRR14782156	TB-111-211-19_S122	Male	58	previously_treated	yes	yes	no	no	employed	primary	no	4
SRR14782155	TB-111-21120-19_S167	Male	43	previously_treated	yes	yes	no	no	unemployed	primary	no	1
SRR14782154	TB-111-21135-18_S119	Male	42	previously_treated	yes	yes	no	no	unemployed	secondary	no	0
SRR14782153	TB-111-21167-18_S114	Male	65	new_case	yes	yes	no	no	retired	primary	yes	6
SRR14782152	TB-111-2127-19_S145	Male	51	new_case	yes	yes	yes	no	unemployed	primary	no	3
SRR14782151	TB-111-21295-19_S149	Male	52	new_case	yes	yes	yes	no	employed	primary	no	1
SRR14782150	TB-111-21342-19_S88	Male	59	new_case	yes	yes	no	no	disabled	specialized secondary	no	4
SRR14782149	TB-111-21343-19_S137	Male	42	new_case	yes	yes	no	no	disabled	primary	no	1
SRR14782147	TB-111-21354-19_S138	Male	33	new_case	yes	yes	yes	no	unemployed	primary	no	0
SRR14782146	TB-111-21360-19_S95	Male	29	previously_treated	yes	yes	no	NA	unemployed	primary	no	2
SRR14782145	TB-111-21361-19_S89	Male	58	new_case	yes	yes	no	no	unemployed	primary	no	13
SRR14782144	TB-111-21435-19_S93	Female	26	new_case	yes	yes	no	no	unemployed	primary	no	3
SRR14782143	TB-111-21436-19_S113	Male	45	new_case	yes	yes	no	no	unemployed	primary	no	2
SRR14782142	TB-111-21451-19_S139	Male	68	new_case	yes	yes	no	no	unemployed	secondary	no	0
SRR14782141	TB-111-21453-19_S133	Male	51	new_case	yes	yes	no	no	unemployed	secondary	no	4
SRR14782140	TB-111-21496-19_S122	Male	33	previously_treated	yes	yes	no	no	unemployed	secondary	NA	0
SRR14782139	TB-111-21513-19_S91	Male	49	new_case	yes	yes	no	no	unemployed	secondary	no	1
SRR14782138	TB-111-21515-19_S82	Male	26	new_case	yes	yes	no	no	student	secondary	no	3
SRR14782136	TB-111-21534-18F_S42	Male	54	previously_treated	yes	yes	no	no	unemployed	primary	no	3
SRR14782135	TB-111-21546-19_S151	Male	44	new_case	yes	yes	no	no	unemployed	primary	no	0
SRR14782134	TB-111-21561-19_S150	Male	48	new_case	yes	yes	no	no	unemployed	primary	NA	3
SRR14782132	TB-111-21564-19_S97	Male	52	previously_treated	yes	yes	no	no	unemployed	primary	no	1
SRR14782725	TB-111-216-19_S267	Female	48	new_case	yes	yes	no	no	unemployed	secondary	no	1
SRR14782726	TB-111-2160-19_S248	Male	37	new_case	yes	yes	no	yes	unemployed	secondary	no	0
SRR14782723	TB-111-2208-19_S176	Male	42	previously_treated	yes	yes	no	no	employed	secondary	no	1
SRR14782722	TB-111-22188-18F_S36	Male		NA	NA	NA	NA	NA	NA	NA	NA	NA
SRR14782721	TB-111-2220-19_S83	Male	58	new_case	yes	yes	no	no	unemployed	secondary	no	5
SRR14782719	TB-111-2236-19_S55	Male		NA	NA	NA	NA	NA	NA	NA	NA	NA
SRR14782718	TB-111-22391-18F_S16	Male	39	new_case	yes	yes	yes	no	unemployed	secondary	no	5
SRR14782717	TB-111-22470-18F-138_S141	Male	40	new_case	yes	yes	no	no	unemployed	primary	no	5
SRR14782716	TB-111-22620-18F_S223	Male	43	new_case	yes	yes	no	no	unemployed	secondary	no	3
SRR14782715	TB-111-22750-18F_S233	Female	30	previously_treated	yes	yes	yes	no	disabled	secondary	no	3
SRR14782714	TB-111-22820-18F_S27	Male	44	previously_treated	yes	yes	no	no	unemployed	primary	no	3
SRR14782713	TB-111-22875-18F_S17	Female		NA	NA	NA	NA	NA	NA	NA	NA	NA
SRR14782712	TB-111-23033-18F-138_S61	Male	42	new_case	yes	yes	no	no	unemployed	primary	no	1
SRR14782711	TB-111-23081-18F_S38	Male	52	new_case	yes	yes	yes	no	employed	specialized secondary	no	3
SRR14782710	TB-111-23182-18F-138_S140	Male	32	new_case	yes	yes	yes	no	employed	primary	no	3
SRR14782708	TB-111-23185-18F_S39	Male	32	new_case	yes	yes	no	no	employed	secondary	no	2
SRR14782707	TB-111-23190-18F_S230	Male	23	previously_treated	yes	yes	no	no	unemployed	secondary	no	4
SRR14782706	TB-111-2328-19_S172	Male		NA	NA	NA	NA	NA	NA	NA	NA	NA
SRR14782705	TB-111-23367-18F_S224	Male	31	new_case	yes	yes	no	no	unemployed	secondary	no	4
SRR14782704	TB-111-23374-18F-138_S137	Male	58	new_case	yes	yes	no	no	unemployed	secondary	no	1
SRR14782703	TB-111-23511-18F-138_S138	Female	24	new_case	yes	yes	yes	yes	unemployed	secondary	no	3
SRR14782702	TB-111-23559-18F_S30	Male	69	new_case	yes	yes	no	no	retired	specialized secondary	no	4
SRR14782701	TB-111-23658-18F_S22	Male	46	previously_treated	yes	yes	no	yes	disabled	secondary	yes	0
SRR14782700	TB-111-23689-18F-138_S62	Male	41	previously_treated	yes	yes	yes	no	unemployed	primary	NA	0
SRR14782699	TB-111-2376-19_S233	Male	72	new_case	yes	yes	yes	no	retired	primary	NA	2
SRR14782697	TB-111-238-18_S242	Male	29	new_case	yes	yes	no	no	unemployed	secondary	no	2
SRR14782696	TB-111-23855-18F_S227	Male	28	new_case	yes	yes	no	no	unemployed	secondary	no	6
SRR14782695	TB-111-23874-18F_S43	Male	31	new_case	yes	yes	no	no	unemployed	secondary	no	0
SRR14782694	TB-111-23887-18F_S26	Male	35	previously_treated	yes	yes	no	no	disabled	secondary	no	2
SRR14782693	TB-111-23920-18F_S44	Female	31	previously_treated	yes	yes	yes	no	unemployed	secondary	no	3
SRR14782692	TB-111-23942-18F_S40	Male	48	previously_treated	yes	yes	no	no	employed	secondary	no	1
SRR14782691	TB-111-24021-18F_S231	Female	84	new_case	yes	yes	no	no	retired	no_education	no	3
SRR14782690	TB-111-24035-18F_S18	Male	51	previously_treated	yes	yes	yes	yes	unemployed	secondary	NA	1
SRR14782689	TB-111-24047-18F_S25	Male	39	previously_treated	yes	yes	no	no	unemployed	specialized secondary	no	3
SRR14782688	TB-111-24163-18F_S222	Male	36	new_case	yes	yes	no	yes	unemployed	primary	no	1
SRR14782686	TB-111-24231-18F_S20	Female	58	previously_treated	yes	yes	yes	no	disabled	specialized secondary	no	2
SRR14782685	TB-111-24233-18F_S232	Male	44	previously_treated	yes	yes	yes	no	disabled	primary	NA	1
SRR14782684	TB-111-24254-18F_S32	Female	39	new_case	yes	yes	no	no	unemployed	secondary	no	5
SRR14782683	TB-111-24349-18F-138_S139	Female	41	new_case	yes	yes	yes	yes	unemployed	secondary	yes	NA
SRR14782682	TB-111-24592-18F_S225	Male	32	new_case	yes	yes	no	no	unemployed	secondary	no	2
SRR14782681	TB-111-24701-18F_S28	Female	61	previously_treated	yes	yes	yes	no	retired	primary	no	0
SRR14782680	TB-111-249-18_S235	Female	37	previously_treated	yes	yes	yes	no	disabled	secondary	no	2
SRR14782679	TB-111-2518-19_S110	Male	48	previously_treated	yes	yes	yes	yes	unemployed	secondary	no	NA
SRR14782678	TB-111-253-18-138_S148	Female	63	new_case	yes	yes	yes	no	retired	specialized secondary	no	1
SRR14782677	TB-111-2533-18_S232	Male		NA	NA	NA	NA	NA	NA	NA	NA	NA
SRR14782675	TB-111-2533-19_S146	Male	30	new_case	yes	yes	no	no	employed	secondary	no	4
SRR14782674	TB-111-254-19_S240	Female	41	previously_treated	yes	yes	no	no	unemployed	primary	no	3
SRR14782673	TB-111-2548-19_S174	Male	44	previously_treated	yes	2	no	no	unemployed	secondary	yes	0
SRR14782672	TB-111-255-19_S165	Male	43	new_case	yes	yes	yes	no	unemployed	secondary	no	0
SRR14782671	TB-111-2559-19_S177	Male	46	new_case	yes	yes	no	NA	unemployed	primary	no	6
SRR14782670	TB-111-2565-18_S6	Male	41	previously_treated	yes	yes	no	no	unemployed	primary	no	1
SRR14782668	TB-111-257-19_S211	Male	53	new_case	yes	yes	no	NA	unemployed	primary	yes	1
SRR14782669	TB-111-2571-19_S237	Male	47	new_case	yes	yes	yes	no	retired	secondary	no	NA
SRR14782667	TB-111-2577-18_S150	Female	33	new_case	yes	yes	no	no	unemployed	secondary	no	5
SRR14782666	TB-111-2594-19_S143	Male	48	previously_treated	yes	yes	yes	no	disabled	specialized secondary	no	1
SRR14782664	TB-111-2669-19_S173	Male	53	new_case	yes	yes	no	no	unemployed	secondary	no	1
SRR14782663	TB-111-2675-19_S46	Female	44	new_case	yes	yes	no	no	unemployed	secondary	no	1
SRR14782662	TB-111-2677-19_S231	Female	46	new_case	yes	yes	no	no	unemployed	primary	no	3
SRR14782661	TB-111-2682-19_S156	Male	68	new_case	yes	yes	no	no	retired	secondary	no	1
SRR14782660	TB-111-2691-19_S272	Male	65	new_case	yes	yes	yes	no	retired	specialized secondary	no	5
SRR14782659	TB-111-2736-19_S108	Male	50	new_case	yes	yes	no	NA	unemployed	specialized secondary	no	2
SRR14782658	TB-111-274-19_S256	Male	31	previously_treated	yes	yes	yes	yes	unemployed	secondary	NA	NA
SRR14782657	TB-111-2754-19_S7	Male	50	previously_treated	yes	yes	no	no	unemployed	secondary	no	3
SRR14782656	TB-111-276-18-138_S146	Male	46	previously_treated	yes	yes	no	no	disabled	primary	no	2
SRR14782655	TB-111-2782-19_S8	Male	36	new_case	yes	yes	yes	yes	unemployed	secondary	no	3
SRR14782652	TB-111-2799-19_S9	Female	78	new_case	yes	yes	yes	yes	retired	primary	no	1
SRR14782651	TB-111-280-18-138_S144	Male	47	previously_treated	yes	yes	no	no	disabled	secondary	yes	0
SRR14782650	TB-111-2839-19_S116	Male	36	new_case	yes	yes	no	no	unemployed	primary	no	1
SRR14782648	TB-111-284-18_S244	Female	48	previously_treated	yes	yes	yes	no	unemployed	specialized secondary	no	0
SRR14782649	TB-111-2840-19-138_S63	Male	0	new_case	yes	yes	no	no	unemployed	no_education	no	3
SRR14782647	TB-111-2895-19_S119	Female	42	new_case	yes	yes	no	no	unemployed	primary	no	5
SRR14782646	TB-111-290-19_S236	Male	32	new_case	yes	yes	yes	no	unemployed	primary	no	4
SRR14782645	TB-111-2904-19_S227	Female		NA	NA	NA	NA	NA	NA	NA	NA	NA
SRR14782644	TB-111-2911-19_S122	Male	25	new_case	yes	yes	yes	yes	unemployed	specialized secondary	no	0
SRR14782643	TB-111-2947-19-138_S53	Male	59	previously_treated	yes	yes	no	no	unemployed	no_education	NA	NA
SRR14782641	TB-111-3005-19_S134	Female	69	new_case	yes	yes	yes	no	retired	secondary	no	1
SRR14782640	TB-111-3024-18_S98	Male		NA	NA	NA	NA	NA	NA	NA	NA	NA
SRR14782639	TB-111-3049-19_S191	Female	37	new_case	yes	yes	no	no	unemployed	secondary	no	4
SRR14782638	TB-111-3074-19-138_S60	Male	42	new_case	yes	yes	yes	yes	unemployed	secondary	no	1
SRR14782637	TB-111-3075-19-138_S97	Male	46	previously_treated	yes	yes	no	no	unemployed	specialized secondary	no	2
SRR14782636	TB-111-3076-19-138_S90	Male	41	new_case	yes	yes	yes	no	employed	secondary	no	3
SRR14782635	TB-111-3078-19_S104	Male	16	new_case	yes	yes	yes	yes	disabled	primary	no	2
SRR14782634	TB-111-3134-19-138_S38	Male	53	new_case	yes	yes	no	no	unemployed	primary	no	2
SRR14782633	TB-111-3149-19_S92	Male	52	previously_treated	yes	yes	no	no	unemployed	secondary	no	1
SRR14782632	TB-111-3153-19_S111	Female	23	new_case	yes	yes	no	no	unemployed	secondary	no	4
SRR14782629	TB-111-32-19_S94	Male	39	new_case	yes	yes	yes	no	unemployed	NA	no	5
SRR14782630	TB-111-3207-19_S75	Male	47	previously_treated	yes	yes	yes	no	unemployed	specialized secondary	no	1
SRR14782628	TB-111-3223-19_S94	Female	46	new_case	yes	yes	no	no	unemployed	primary	no	1
SRR14782627	TB-111-3235-19_S113	Male	45	new_case	yes	yes	no	no	unemployed	secondary	NA	4
SRR14782626	TB-111-3252-19_S11	Male	30	new_case	yes	yes	no	no	unemployed	primary	no	5
SRR14782625	TB-111-3257-19_S63	Female		NA	NA	NA	NA	NA	NA	NA	NA	NA
SRR14782624	TB-111-3271-19-138_S98	Female	49	previously_treated	yes	yes	no	no	disabled	specialized secondary	no	2
SRR14782623	TB-111-3308-19_S120	Male	51	new_case	yes	yes	yes	no	unemployed	primary	no	NA
SRR14782622	TB-111-334-19_S164	Male	12	new_case	yes	yes	no	no	student	NA	no	0
SRR14782621	TB-111-336-18-138_S149	Male	55	new_case	yes	yes	no	no	unemployed	specialized secondary	no	1
SRR14782619	TB-111-3412-18_S152	Male	33	new_case	yes	yes	yes	no	employed	specialized secondary	no	2
SRR14782618	TB-111-3425-19_S90	Male	64	new_case	yes	yes	no	no	retired	secondary	no	15
SRR14782617	TB-111-3427-19-138_S27	Male	44	new_case	yes	yes	no	no	unemployed	primary	no	0
SRR14782616	TB-111-3518-19_S117	Male	44	new_case	yes	yes	no	NA	unemployed	secondary	NA	6
SRR14782615	TB-111-352-19_S150	Male	34	previously_treated	yes	yes	yes	yes	unemployed	primary	no	1
SRR14782614	TB-111-3595-19_S154	Female	36	new_case	yes	yes	no	no	unemployed	secondary	no	1
SRR14782613	TB-111-3605-19-138_S92	Male	35	new_case	yes	yes	no	no	unemployed	primary	no	2
SRR14782612	TB-111-3643-19_S118	Male	34	new_case	yes	yes	no	no	unemployed	primary	NA	5
SRR14782611	TB-111-3644-19_S20	Female	42	new_case	yes	yes	no	no	unemployed	primary	NA	3
SRR14782608	TB-111-376-19_S243	Male	47	new_case	yes	yes	no	no	unemployed	primary	yes	15
SRR14782610	TB-111-3760-19_S213	Female	21	new_case	yes	yes	yes	no	employed	specialized secondary	no	2
SRR14782607	TB-111-3764-19_S202	Female	69	new_case	yes	yes	yes	no	retired	higher_education	no	1
SRR14782606	TB-111-3790-19_S246	Male	45	previously_treated	yes	yes	yes	no	unemployed	secondary	NA	2
SRR14782605	TB-111-3843-19_S269	Male	34	previously_treated	yes	yes	no	no	unemployed	primary	no	0
SRR14782604	TB-111-387-19_S235	Male	21	new_case	yes	yes	yes	yes	unemployed	primary	yes	1
SRR14782603	TB-111-3880-19_S265	Male	27	new_case	yes	yes	no	no	unemployed	secondary	no	4
SRR14782602	TB-111-3905-19_S247	Male	40	new_case	yes	yes	no	no	unemployed	secondary	no	1
SRR14782601	TB-111-3906-19_S200	Male	71	previously_treated	yes	yes	no	no	retired	secondary	no	1
SRR14782600	TB-111-3907-19_S216	Female	35	new_case	yes	yes	yes	NA	unemployed	primary	yes	NA
SRR14782599	TB-111-3908-19_S201	Male		NA	NA	NA	NA	NA	NA	NA	NA	NA
SRR14782597	TB-111-3920-19_S205	Male	42	new_case	yes	yes	no	no	unemployed	primary	no	3
SRR14782596	TB-111-3954-19_S21	Male	61	new_case	yes	yes	no	no	unemployed	primary	no	4
SRR14782595	TB-111-3957-19_S181	Female	35	new_case	yes	yes	yes	no	unemployed	primary	no	3
SRR14782594	TB-111-3963-19_S204	Male	22	new_case	yes	yes	yes	no	unemployed	primary	no	2
SRR14782593	TB-111-3TB-333-19_S116	Male	30	new_case	yes	yes	no	no	unemployed	secondary	no	2
SRR14782584	TB-111-4-19-138_S54	Male	44	new_case	yes	yes	no	no	unemployed	primary	no	0
SRR14782583	TB-111-4-19F_S94	Male	47	new_case	yes	yes	no	no	unemployed	secondary	no	4
SRR14782592	TB-111-403-19_S175	Male	37	previously_treated	yes	2	no	no	unemployed	primary	no	2
SRR14782591	TB-111-407-19_S154	Male	55	new_case	other	yes	yes	yes	unemployed	secondary	yes	NA
SRR14782590	TB-111-4097-19_S182	Male	30	previously_treated	yes	yes	no	no	unemployed	secondary	no	0
SRR14782589	TB-111-4152-19_S168	Male	45	new_case	yes	yes	yes	no	unemployed	secondary	no	NA
SRR14782588	TB-111-4156-19_S187	Male	43	new_case	yes	yes	no	no	unemployed	secondary	no	1
SRR14782586	TB-111-4167-19_S189	Female	36	new_case	yes	yes	yes	yes	unemployed	primary	no	NA
SRR14782585	TB-111-4180-19_S212	Female	0	new_case	yes	yes	yes	yes	unemployed	no_education	no	0
SRR14782582	TB-111-42-18_S240	Male	26	new_case	yes	yes	yes	yes	unemployed	primary	no	1
SRR14782581	TB-111-4272-19_S214	Male	39	previously_treated	yes	yes	no	no	disabled	secondary	no	2
SRR14782580	TB-111-4278-19_S188	Male	50	new_case	yes	yes	no	no	unemployed	primary	no	4
SRR14782579	TB-111-4291-19_S54	Female	26	new_case	yes	yes	yes	no	unemployed	secondary	no	1
SRR14782578	TB-111-4383-19_S166	Male	36	new_case	yes	yes	yes	no	employed	specialized secondary	NA	NA
SRR14782577	TB-111-439-19_S163	Female	65	new_case	yes	yes	yes	no	retired	secondary	no	1
SRR14782575	TB-111-4396-19_S169	Male	34	previously_treated	yes	yes	yes	no	unemployed	secondary	no	0
SRR14782574	TB-111-440-19_S178	Male	51	new_case	yes	yes	no	no	unemployed	primary	no	4
SRR14782573	TB-111-4415-19_S64	Female	53	previously_treated	yes	yes	yes	no	disabled	primary	no	1
SRR14782572	TB-111-442-19_S220	Male	43	new_case	yes	yes	no	no	employed	primary	no	3
SRR14782571	TB-111-4456-19_S224	Female	59	previously_treated	yes	yes	no	no	retired	primary	NA	1
SRR14782570	TB-111-4466-19_S239	Male	43	new_case	yes	yes	no	no	employed	primary	NA	3
SRR14782569	TB-111-4479-19_S45	Female	72	new_case	yes	yes	no	NA	0	NA	NA	0
SRR14782568	TB-111-4492-19_S271	Female	28	previously_treated	yes	yes	yes	yes	unemployed	secondary	no	2
SRR14782567	TB-111-4496-19_S199	Female	40	previously_treated	yes	yes	no	yes	disabled	primary	no	1
SRR14782566	TB-111-4513-19_S167	Female	16	new_case	yes	yes	yes	no	student	primary	no	0
SRR14782564	TB-111-458-19_S95	Male	50	new_case	yes	yes	no	no	unemployed	secondary	no	1
SRR14782563	TB-111-4596-19_S196	Female	31	new_case	yes	yes	yes	yes	unemployed	primary	no	1
SRR14782562	TB-111-4661-19_S67	Male	38	previously_treated	yes	yes	yes	no	unemployed	primary	no	1
SRR14782561	TB-111-4665-19-138_S88	Male	53	new_case	yes	yes	yes	no	employed	primary	no	4
SRR14782560	TB-111-4672-19_S15	Male	24	new_case	yes	yes	yes	no	employed	higher_education	no	1
SRR14782559	TB-111-4676-19_S25	Female	14	new_case	yes	yes	yes	NA	student	secondary	no	5
SRR14782558	TB-111-4702-19_S5	Male	39	new_case	yes	yes	no	no	unemployed	secondary	no	2
SRR14782557	TB-111-4708-19-138_S73	Male	69	new_case	yes	yes	yes	no	retired	primary	no	1
SRR14782556	TB-111-4790-19_S95	Male	37	new_case	yes	yes	no	no	unemployed	specialized secondary	no	0
SRR14782555	TB-111-4797-19_S270	Male		NA	NA	NA	NA	NA	NA	NA	NA	NA
SRR14782553	TB-111-4798-19_S241	Female		NA	NA	NA	NA	NA	NA	NA	NA	NA
SRR14782552	TB-111-4837-18_S135	Male	36	previously_treated	yes	yes	yes	no	unemployed	secondary	no	2
SRR14782551	TB-111-4901-19_S104	Female	30	new_case	yes	yes	no	no	employed	secondary	no	3
SRR14782550	TB-111-494-19_S218	Male	42	new_case	yes	yes	no	no	unemployed	primary	no	4
SRR14782549	TB-111-4950-19_S160	Male	23	new_case	yes	yes	yes	no	unemployed	secondary	no	2
SRR14782548	TB-111-4951-19_S4	Male		NA	NA	NA	NA	NA	NA	NA	NA	NA
SRR14782547	TB-111-4965-19_S245	Female	33	new_case	yes	yes	no	no	employed	specialized secondary	no	7
SRR14782546	TB-111-5047-19_S52	Male	43	previously_treated	yes	yes	yes	no	unemployed	secondary	no	2
SRR14782545	TB-111-5088-19_S157	Female	33	new_case	yes	yes	no	no	disabled	primary	no	4
SRR14782544	TB-111-5089-19_S169	Male	33	new_case	yes	yes	no	no	unemployed	secondary	no	2
SRR14782541	TB-111-5118-18_S95	Male	39	new_case	yes	yes	no	no	unemployed	primary	no	NA
SRR14782538	TB-111-52-18_S277	Male	62	new_case	yes	yes	yes	no	employed	specialized secondary	no	10
SRR14782540	TB-111-5200-19-138_S31	Male	32	previously_treated	yes	yes	no	no	unemployed	primary	no	3
SRR14782539	TB-111-5210-19_S14	Male	33	new_case	yes	yes	no	no	employed	secondary	no	4
SRR14782537	TB-111-5263-18_S15	Male	51	new_case	yes	yes	no	no	unemployed	secondary	no	0
SRR14782536	TB-111-5264-18_S2	Male	50	new_case	yes	yes	no	no	employed	secondary	no	3
SRR14782535	TB-111-5271-18_S91	Male	51	new_case	yes	yes	no	no	unemployed	primary	no	1
SRR14782534	TB-111-5354-19-138_S61	Male	33	new_case	yes	yes	yes	no	unemployed	specialized secondary	no	4
SRR14782533	TB-111-5364-19_S173	Male	64	new_case	yes	yes	no	no	unemployed	secondary	no	2
SRR14782532	TB-111-5368-19_S132	Male	39	previously_treated	yes	yes	yes	no	unemployed	secondary	no	5
SRR14782530	TB-111-5387-19_S158	Male	26	new_case	yes	yes	no	yes	unemployed	primary	NA	1
SRR14782529	TB-111-5395-19-138_S29	Male	45	new_case	yes	yes	no	no	unemployed	secondary	no	3
SRR14782528	TB-111-548-18_S84	Male	39	new_case	yes	yes	no	yes	unemployed	primary	no	2
SRR14782527	TB-111-5486-19_S171	Female	69	new_case	yes	yes	no	no	retired	secondary	no	3
SRR14782526	TB-111-5535-19_S163	Female	48	new_case	yes	yes	no	no	employed	secondary	no	0
SRR14782525	TB-111-5555-19-138_S45	Male	47	previously_treated	yes	yes	no	NA	disabled	primary	no	1
SRR14782524	TB-111-5570-19-138_S67	Female	42	new_case	yes	yes	yes	no	disabled	primary	no	3
SRR14782523	TB-111-5581-19_S178	Male		NA	NA	NA	NA	NA	NA	NA	NA	NA
SRR14782522	TB-111-5582-19_S117	Male	60	new_case	yes	yes	no	no	unemployed	secondary	no	5
SRR14782521	TB-111-5620-19_S30	Male	64	previously_treated	yes	yes	no	yes	retired	primary	no	2
SRR14782519	TB-111-5633-19_S78	Male	56	new_case	yes	yes	no	no	unemployed	primary	no	3
SRR14782518	TB-111-5634-19_S134	Male	34	new_case	yes	yes	yes	yes	unemployed	secondary	no	0
SRR14782517	TB-111-566-18-138_S171	Female	43	new_case	yes	yes	no	no	unemployed	secondary	no	3
SRR14782516	TB-111-571-19_S162	Female	22	new_case	yes	yes	no	no	unemployed	specialized secondary	no	2
SRR14782515	TB-111-5743-19_S144	Male	53	new_case	yes	yes	no	no	employed	secondary	no	2
SRR14782514	TB-111-5910-19_S166	Male	29	new_case	yes	yes	no	NA	unemployed	primary	no	2
SRR14782513	TB-111-5939-19_S148	Female	46	new_case	yes	yes	yes	no	unemployed	secondary	no	1
SRR14782512	TB-111-5970-19_S133	Male	18	new_case	yes	yes	no	no	student	secondary	no	2
SRR14782511	TB-111-6043-18_S2	Female	53	previously_treated	yes	yes	no	no	disabled	secondary	no	0
SRR14782510	TB-111-6049-18_S10	Male	35	previously_treated	yes	yes	yes	no	employed	secondary	yes	3
SRR14782508	TB-111-6083-19_S116	Male	34	previously_treated	yes	yes	yes	no	employed	specialized secondary	no	3
SRR14782507	TB-111-6092-19_S260	Female		NA	NA	NA	NA	NA	NA	NA	NA	NA
SRR14782506	TB-111-6113-19_S186	Female	61	previously_treated	yes	yes	no	no	retired	primary	no	4
SRR14782505	TB-111-612-18_S280	Male	33	new_case	yes	yes	no	no	unemployed	primary	no	7
SRR14782504	TB-111-612-19_S258	Male	50	new_case	yes	yes	no	no	unemployed	secondary	no	1
SRR14782503	TB-111-6124-19_S155	Female	37	new_case	yes	yes	no	no	unemployed	primary	no	5
SRR14782502	TB-111-6125-19_S208	Male	44	previously_treated	yes	yes	no	no	unemployed	primary	no	5
SRR14782501	TB-111-616-18_S264	Male	55	new_case	yes	yes	no	no	unemployed	primary	no	6
SRR14782500	TB-111-620-18-138_S169	Male	40	new_case	yes	yes	yes	no	unemployed	primary	no	3
SRR14782499	TB-111-6288-19_S261	Male	37	new_case	yes	yes	no	yes	unemployed	primary	no	0
SRR14782497	TB-111-6296-19_S207	Male	51	new_case	yes	yes	no	no	unemployed	primary	no	2
SRR14782496	TB-111-6326-19_S259	Female	24	new_case	yes	yes	yes	no	employed	higher_education	no	1
SRR14782495	TB-111-637-19_S221	Male	40	new_case	yes	yes	no	no	unemployed	secondary	no	3
SRR14782494	TB-111-6372-19_S219	Male	58	new_case	yes	yes	no	no	disabled	secondary	no	1
SRR14782493	TB-111-6385-19_S152	Male	67	previously_treated	yes	yes	no	no	retired	secondary	no	1
SRR14782492	TB-111-6387-19_S222	Male	39	new_case	yes	yes	no	no	unemployed	primary	no	5
SRR14782491	TB-111-6389-19_S151	Male	68	previously_treated	yes	yes	no	no	retired	secondary	no	3
SRR14782490	TB-111-641-19_S65	Female	16	new_case	yes	no	no	NA	0	NA	NA	0
SRR14782489	TB-111-6420-19_S223	Male	44	new_case	yes	yes	no	no	unemployed	primary	no	8
SRR14782488	TB-111-6421-19_S149	Male	82	new_case	yes	yes	no	no	retired	primary	no	4
SRR14782486	TB-111-6423-19_S203	Male	42	new_case	yes	yes	no	no	unemployed	primary	no	2
SRR14782485	TB-111-6435-18_S186	Female	55	new_case	yes	yes	no	no	employed	secondary	no	1
SRR14782484	TB-111-6437-19_S148	Male	34	new_case	yes	yes	no	no	unemployed	secondary	no	2
SRR14782483	TB-111-6510-19_S48	Female	58	new_case	yes	yes	no	yes	employed	primary	no	0
SRR14782482	TB-111-6552-19-138_S32	Female	8	new_case	yes	yes	no	no	student	no_education	no	4
SRR14782481	TB-111-6592-19_S105	Female	32	new_case	yes	yes	no	no	disabled	primary	NA	1
SRR14782480	TB-111-6600-19_S210	Male	27	previously_treated	yes	2	no	NA	unemployed	primary	no	2
SRR14782479	TB-111-662-18-138_S154	Male	29	new_case	yes	yes	no	no	unemployed	primary	no	6
SRR14782478	TB-111-6654-19_S46	Male	62	previously_treated	other	yes	no	no	employed	specialized secondary	no	1
SRR14782477	TB-111-6690-19_S184	Male	37	new_case	yes	yes	no	no	unemployed	specialized secondary	no	2
SRR14782475	TB-111-6770-19_S99	Female	26	new_case	yes	yes	yes	no	unemployed	secondary	no	2
SRR14782474	TB-111-6780-19_S146	Male	22	new_case	yes	yes	yes	no	employed	secondary	no	0
SRR14782473	TB-111-6799-19-138_S43	Female	29	new_case	yes	yes	yes	no	employed	secondary	no	4
SRR14782472	TB-111-6871-19_S106	Male	46	new_case	yes	yes	no	no	disabled	specialized secondary	no	2
SRR14782471	TB-111-6888-18_S177	Male	37	new_case	yes	yes	no	no	unemployed	secondary	yes	2
SRR14782470	TB-111-6946-19_S176	Male	32	new_case	yes	yes	no	no	unemployed	primary	no	4
SRR14782469	TB-111-6967-19_S108	Male	52	previously_treated	yes	yes	yes	yes	unemployed	primary	yes	NA
SRR14782468	TB-111-6978-19_S69	Male	35	new_case	yes	yes	no	no	unemployed	specialized secondary	no	2
SRR14782467	TB-111-700-19_S263	Male	41	new_case	yes	yes	yes	yes	employed	specialized secondary	no	3
SRR14782466	TB-111-7003-18_S18	Male	37	new_case	yes	yes	no	no	disabled	primary	no	2
SRR14782464	TB-111-7016-18_S4	Male	28	new_case	yes	yes	yes	no	unemployed	primary	no	2
SRR14782463	TB-111-7038-18_S17	Female	56	previously_treated	yes	yes	yes	no	employed	secondary	no	1
SRR14782462	TB-111-7040-18_S24	Male	69	new_case	yes	yes	no	no	retired	primary	no	2
SRR14782461	TB-111-7045-18_S22	Male	52	new_case	yes	yes	no	no	unemployed	secondary	no	NA
SRR14782460	TB-111-7086-18_S6	Female	45	new_case	yes	yes	yes	no	disabled	specialized secondary	no	3
SRR14782459	TB-111-7107-18_S182	Male	36	new_case	yes	yes	yes	no	employed	specialized secondary	no	1
SRR14782458	TB-111-7114-18_S190	Female	18	previously_treated	yes	yes	yes	no	unemployed	secondary	no	2
SRR14782457	TB-111-7149-18_S173	Male	41	previously_treated	yes	yes	no	no	unemployed	secondary	no	7
SRR14782456	TB-111-718-18_S283	Male	76	new_case	yes	yes	no	NA	retired	primary	no	2
SRR14782455	TB-111-720-19_S257	Male	46	new_case	other	yes	no	yes	unemployed	secondary	yes	3
SRR14782453	TB-111-7206-18_S174	Male	25	new_case	yes	yes	no	no	unemployed	primary	no	1
SRR14782452	TB-111-7226-18_S180	Male	48	previously_treated	yes	yes	yes	yes	unemployed	higher_education	no	NA
SRR14782451	TB-111-7256-18_S183	Female	66	new_case	yes	yes	no	no	retired	primary	NA	1
SRR14782450	TB-111-7270-19_S127	Male	63	new_case	yes	yes	yes	no	NA	specialized secondary	no	1
SRR14782449	TB-111-7275-18_S169	Male	19	new_case	yes	yes	no	no	student	secondary	no	3
SRR14782448	TB-111-7280-18_S9	Male	26	new_case	yes	yes	no	no	unemployed	secondary	no	2
SRR14782447	TB-111-7296-19_S106	Male	34	previously_treated	yes	yes	yes	no	employed	secondary	NA	1
SRR14782446	TB-111-7306-18_S179	Male	62	new_case	yes	yes	yes	no	employed	specialized secondary	no	1
SRR14782445	TB-111-7315-19_S99	Male	49	new_case	yes	yes	yes	yes	unemployed	secondary	no	1
SRR14782444	TB-111-7330-19_S180	Male	61	new_case	yes	yes	yes	no	unemployed	secondary	no	0
SRR14782442	TB-111-7332-18_S185	Male	24	new_case	yes	yes	no	no	unemployed	secondary	no	7
SRR14782441	TB-111-7346-18_S12	Male	57	new_case	yes	yes	no	no	unemployed	primary	no	5
SRR14782440	TB-111-7348-18_S178	Female	40	previously_treated	yes	yes	no	no	disabled	secondary	no	2
SRR14782439	TB-111-7387-18_S188	Male	32	new_case	yes	yes	no	no	unemployed	specialized secondary	NA	4
SRR14782438	TB-111-7409-19_S80	Male	33	new_case	yes	yes	no	no	unemployed	secondary	no	3
SRR14782437	TB-111-7422-18_S8	Male	32	previously_treated	yes	yes	no	yes	unemployed	primary	no	NA
SRR14782436	TB-111-7423-18_S7	Male	50	new_case	yes	yes	no	no	employed	secondary	no	0
SRR14782435	TB-111-7437-19-138_S33	Male	47	new_case	yes	yes	yes	no	disabled	secondary	no	NA
SRR14782434	TB-111-7470-18_S14	Male	35	previously_treated	yes	yes	yes	yes	disabled	primary	NA	0
SRR14782433	TB-111-7534-18_S114	Male	47	new_case	yes	yes	no	no	unemployed	primary	no	6
SRR14782430	TB-111-7582-18_S8	Male	53	previously_treated	yes	yes	no	no	unemployed	primary	no	2
SRR14782728	TB-111-7608-18_S20	Male	50	new_case	yes	yes	no	no	unemployed	primary	no	4
SRR14782834	TB-111-7609-18_S176	Female	44	new_case	yes	yes	yes	yes	unemployed	secondary	no	1
SRR14782833	TB-111-7624-18_S172	Male	47	previously_treated	yes	yes	no	yes	unemployed	primary	no	0
SRR14782832	TB-111-7631-18_S187	Male	43	new_case	yes	yes	no	no	unemployed	specialized secondary	no	1
SRR14782831	TB-111-766-18-138_S151	Male		NA	NA	NA	NA	NA	NA	NA	NA	NA
SRR14782830	TB-111-7662-18_S171	Female	25	new_case	yes	yes	yes	no	unemployed	secondary	no	2
SRR14782829	TB-111-767-18-138_S170	Female	33	new_case	yes	yes	yes	no	unemployed	primary	no	5
SRR14782828	TB-111-7718-18_S189	Female	28	previously_treated	yes	yes	no	no	unemployed	secondary	no	2
SRR14782827	TB-111-7760-18_S175	Male	68	new_case	yes	yes	no	no	retired	primary	no	1
SRR14782825	TB-111-777-19_S262	Male	53	new_case	yes	yes	no	yes	unemployed	primary	no	2
SRR14782824	TB-111-7845-18_S191	Male		NA	NA	NA	NA	NA	NA	NA	NA	NA
SRR14782823	TB-111-7856-18_S184	Female	25	new_case	yes	yes	yes	yes	unemployed	secondary	no	3
SRR14782822	TB-111-7857-18_S5	Female	61	new_case	yes	yes	yes	no	retired	specialized secondary	no	2
SRR14782821	TB-111-7871-18_S11	Female	18	new_case	yes	yes	no	no	unemployed	primary	no	9
SRR14782820	TB-111-7921-19_S139	Male	51	new_case	yes	yes	no	no	disabled	primary	no	3
SRR14782819	TB-111-7922-18_S21	Male	39	previously_treated	yes	yes	no	no	unemployed	secondary	NA	NA
SRR14782818	TB-111-7925-18_S19	Male	32	previously_treated	yes	2	no	no	unemployed	secondary	NA	0
SRR14782817	TB-111-7932-18_S25	Male	26	previously_treated	yes	2	yes	no	unemployed	primary	no	0
SRR14782816	TB-111-7933-18_S24	Male	34	previously_treated	yes	2	no	no	unemployed	secondary	yes	0
SRR14782814	TB-111-795-18_S279	Male	31	new_case	yes	yes	no	no	unemployed	primary	no	3
SRR14782813	TB-111-7963-18_S94	Male	60	new_case	yes	yes	no	no	unemployed	secondary	no	2
SRR14782812	TB-111-7991-19-138_S74	Male	57	new_case	yes	yes	no	no	employed	primary	no	4
SRR14782811	TB-111-7995-18_S170	Male	47	new_case	yes	yes	no	no	unemployed	primary	no	1
SRR14782810	TB-111-7998-18_S23	Male	39	new_case	yes	yes	no	no	unemployed	secondary	no	1
SRR14782809	TB-111-7TB-333-19_S133	Male	55	new_case	yes	yes	no	no	employed	secondary	no	0
SRR14782808	TB-111-8018-18_S83	Male	44	new_case	yes	yes	no	no	unemployed	secondary	no	2
SRR14782807	TB-111-8022-18_S58	Male	53	new_case	yes	yes	no	no	unemployed	primary	no	2
SRR14782806	TB-111-8032-19-138_S44	Male	24	new_case	yes	yes	no	yes	employed	secondary	no	1
SRR14782805	TB-111-8080-18_S75	Male	38	new_case	yes	yes	no	no	unemployed	secondary	no	2
SRR14782803	TB-111-8091-18_S59	Male	60	new_case	yes	yes	yes	no	unemployed	specialized secondary	no	1
SRR14782802	TB-111-8103-18_S73	Male	31	new_case	yes	yes	no	no	unemployed	secondary	yes	0
SRR14782801	TB-111-8106-19_S168	Male	35	new_case	yes	yes	no	no	unemployed	no_education	no	2
SRR14782799	TB-111-816-18_S278	Male	34	new_case	yes	yes	yes	no	unemployed	secondary	yes	1
SRR14782800	TB-111-8161-18_S62	Male	39	new_case	yes	yes	yes	no	employed	primary	no	2
SRR14782798	TB-111-8178-19_S190	Male	49	new_case	yes	yes	yes	yes	unemployed	secondary	no	0
SRR14782797	TB-111-818-19_S251	Male	59	previously_treated	yes	yes	no	no	unemployed	primary	no	14
SRR14782796	TB-111-8244-18_S61	Male	46	new_case	yes	yes	yes	no	unemployed	secondary	no	2
SRR14782795	TB-111-8263-18_S51	Male	29	new_case	yes	yes	yes	no	employed	secondary	no	2
SRR14782792	TB-111-83-18-138_S143	Male	49	previously_treated	yes	yes	yes	no	unemployed	secondary	no	2
SRR14782794	TB-111-8305-18_S78	Male	60	new_case	yes	yes	no	no	disabled	secondary	no	4
SRR14782791	TB-111-8323-18_S53	Male	40	previously_treated	yes	yes	yes	yes	unemployed	secondary	no	NA
SRR14782790	TB-111-8366-18_S72	Male	61	previously_treated	yes	yes	no	no	unemployed	primary	no	0
SRR14782789	TB-111-8372-18_S55	Male	43	new_case	yes	yes	no	NA	unemployed	secondary	NA	NA
SRR14782788	TB-111-838-19_S255	Female	38	new_case	yes	yes	yes	no	employed	specialized secondary	no	2
SRR14782787	TB-111-8385-18_S57	Male	63	previously_treated	yes	yes	no	no	disabled	secondary	no	8
SRR14782786	TB-111-8390-19_S51	Female	45	new_case	yes	2	yes	no	disabled	primary	no	1
SRR14782785	TB-111-8431-18_S66	Female	39	new_case	yes	yes	yes	no	employed	secondary	no	5
SRR14782784	TB-111-8468-18_S69	Male	61	new_case	yes	yes	yes	no	unemployed	specialized secondary	no	3
SRR14782783	TB-111-8487-18_S65	Male	32	previously_treated	yes	yes	yes	no	unemployed	secondary	NA	2
SRR14782781	TB-111-8488-19_S141	Male	46	new_case	yes	yes	no	no	unemployed	secondary	no	3
SRR14782780	TB-111-8492-18_S52	Male	38	previously_treated	yes	yes	yes	no	employed	specialized secondary	no	1
SRR14782778	TB-111-850-18-138_S152	Male	32	new_case	yes	yes	no	no	unemployed	secondary	no	4
SRR14782779	TB-111-8500-19_S184	Male	35	new_case	yes	yes	no	no	unemployed	secondary	no	1
SRR14782777	TB-111-8522-18_S71	Male	27	new_case	yes	yes	no	no	unemployed	primary	no	3
SRR14782776	TB-111-8526-19-138_S89	Male	43	new_case	yes	yes	yes	no	employed	specialized secondary	no	3
SRR14782775	TB-111-8532-19_S112	Female	32	previously_treated	yes	yes	yes	yes	unemployed	primary	no	1
SRR14782774	TB-111-8537-19-138_S83	Male	37	new_case	yes	yes	yes	no	unemployed	secondary	no	3
SRR14782773	TB-111-854-19_S157	Male	35	previously_treated	yes	yes	no	no	unemployed	primary	no	1
SRR14782772	TB-111-8545-19-138_S85	Male	50	previously_treated	yes	yes	no	no	unemployed	primary	no	0
SRR14782770	TB-111-8553-19-138_S86	Female		NA	NA	NA	NA	NA	NA	NA	NA	NA
SRR14782769	TB-111-8603-19_S107	Male	48	new_case	yes	yes	no	no	unemployed	primary	no	1
SRR14782768	TB-111-8655-18_S194	Male	40	previously_treated	yes	2	yes	no	employed	primary	no	1
SRR14782767	TB-111-8671-19_S53	Male	33	new_case	yes	yes	no	yes	unemployed	secondary	NA	0
SRR14782766	TB-111-8736-18_S49	Male	50	previously_treated	yes	yes	no	no	unemployed	secondary	no	4
SRR14782765	TB-111-876-19_S127	Male	43	previously_treated	yes	yes	no	no	unemployed	secondary	no	0
SRR14782764	TB-111-8764-18_S68	Female	31	previously_treated	yes	yes	no	no	unemployed	specialized secondary	no	6
SRR14782763	TB-111-8777-18_S79	Female	12	new_case	yes	yes	no	no	student	primary	no	3
SRR14782762	TB-111-880-19_S91	Male	32	previously_treated	yes	yes	yes	no	unemployed	secondary	no	0
SRR14782761	TB-111-8836-19_S167	Male	67	previously_treated	yes	yes	yes	no	retired	secondary	no	3
SRR14782759	TB-111-8840-18_S67	Female	36	new_case	yes	yes	no	no	employed	secondary	no	3
SRR14782758	TB-111-8849-18_S63	Male	52	new_case	yes	yes	no	no	unemployed	specialized secondary	no	3
SRR14782757	TB-111-8852-18_S70	Male	63	previously_treated	yes	yes	no	no	retired	secondary	no	0
SRR14782756	TB-111-8861-19_S138	Male	39	new_case	yes	yes	no	yes	student	no_education	no	3
SRR14782755	TB-111-8884-18_S60	Male	42	new_case	yes	yes	no	no	unemployed	no_education	no	0
SRR14782754	TB-111-8885-18_S56	Male	54	new_case	yes	yes	yes	no	disabled	primary	no	NA
SRR14782753	TB-111-8898-18_S153	Male	58	new_case	yes	yes	yes	no	employed	higher_education	no	10
SRR14782752	TB-111-8900-18_S84	Male	36	previously_treated	yes	yes	no	no	unemployed	secondary	no	2
SRR14782751	TB-111-8901-19_S170	Male	31	new_case	yes	yes	no	no	unemployed	primary	no	2
SRR14782750	TB-111-8922-18_S50	Male	30	new_case	yes	yes	no	no	employed	specialized secondary	no	3
SRR14782748	TB-111-8938-19_S188	Female	73	new_case	yes	yes	no	no	retired	secondary	no	0
SRR14782747	TB-111-8951-18_S80	Male	47	new_case	yes	yes	no	no	disabled	secondary	no	4
SRR14782746	TB-111-8958-18_S77	Male	37	new_case	yes	yes	yes	no	unemployed	primary	no	7
SRR14782745	TB-111-8969-18_S74	Male	68	new_case	yes	yes	no	NA	retired	specialized secondary	no	1
SRR14782744	TB-111-898-18-138_S164	Male	47	new_case	yes	yes	no	no	employed	secondary	no	3
SRR14782743	TB-111-8988-18_S22	Female	36	previously_treated	yes	yes	no	no	disabled	secondary	no	5
SRR14782742	TB-111-8991-18_S48	Male	27	new_case	yes	yes	yes	no	unemployed	secondary	NA	3
SRR14782741	TB-111-903-19_S92	Male	61	new_case	yes	yes	no	no	unemployed	secondary	no	2
SRR14782740	TB-111-9037-18_S92	Female	37	new_case	yes	yes	yes	no	unemployed	secondary	no	3
SRR14782739	TB-111-9083-18_S82	Male	52	new_case	yes	yes	no	no	unemployed	specialized secondary	no	0
SRR14782737	TB-111-9099-18_S13	Male	55	new_case	yes	yes	no	no	unemployed	primary	no	0
SRR14782736	TB-111-9238-18_S119	Male	68	new_case	yes	yes	no	yes	retired	secondary	no	2
SRR14782735	TB-111-9249-18_S181	Male	50	previously_treated	yes	yes	yes	no	unemployed	primary	NA	NA
SRR14782734	TB-111-9273-18_S142	Female	42	new_case	yes	yes	no	no	unemployed	primary	no	12
SRR14782733	TB-111-9342-18_S117	Male	39	new_case	yes	yes	no	no	unemployed	primary	no	5
SRR14782732	TB-111-9401-18_S138	Male	30	new_case	yes	yes	no	no	unemployed	secondary	no	4
SRR14782731	TB-111-9435-18_S64	Female	54	new_case	yes	yes	yes	no	retired	NA	no	3
SRR14782730	TB-111-9451-19_S151	Male	65	new_case	yes	yes	yes	no	employed	secondary	no	5
SRR14782729	TB-111-9452-18_S144	Male	50	new_case	yes	yes	yes	no	employed	primary	no	5
SRR14782727	TB-111-9453-19_S124	Male	17	new_case	yes	yes	no	no	unemployed	primary	no	2
SRR14801472	TB-111-948-18_S285	Female	59	new_case	yes	yes	yes	no	retired	specialized secondary	no	0
SRR14801471	TB-111-9488-19-138_S76	Female	30	new_case	yes	yes	no	no	employed	primary	no	4
SRR14801787	TB-111-9490-18_S140	Female	40	previously_treated	yes	yes	no	no	disabled	primary	no	2
SRR14801676	TB-111-9508-18_S93	Male	28	new_case	yes	yes	no	no	unemployed	secondary	no	3
SRR14801533	TB-111-9535-18_S158	Male	60	new_case	yes	yes	yes	yes	unemployed	secondary	no	NA
SRR14801419	TB-111-9580-19_S150	Male	49	new_case	yes	yes	no	no	unemployed	secondary	no	0
SRR14801308	TB-111-9585-18_S116	Male	31	new_case	yes	yes	no	no	unemployed	primary	no	2
SRR14802106	TB-111-960-19_S153	Male	43	new_case	yes	yes	no	yes	employed	primary	no	2
SRR14801995	TB-111-9606-18_S168	Male	60	previously_treated	yes	yes	yes	no	disabled	specialized secondary	no	2
SRR14801884	TB-111-9676-18_S191	Male	55	previously_treated	yes	yes	no	no	disabled	primary	no	3
SRR14801470	TB-111-9678-19_S62	Male	52	new_case	yes	yes	no	no	unemployed	secondary	no	1
SRR14801291	TB-111-9725-18_S81	Female	20	new_case	yes	yes	no	no	employed	secondary	no	2
SRR14801875	TB-111-9728-18_S115	Male	25	new_case	yes	yes	no	no	employed	specialized secondary	no	2
SRR14801864	TB-111-9735-18_S118	Male	52	previously_treated	yes	yes	no	no	unemployed	secondary	no	2
SRR14801853	TB-111-9753-19_S206	Male	31	previously_treated	yes	yes	yes	yes	unemployed	primary	no	0
SRR14801842	TB-111-9797-18_S155	Female	43	previously_treated	yes	yes	no	no	unemployed	primary	NA	1
SRR14801831	TB-111-9803-18_S9	Male	32	new_case	yes	yes	no	yes	unemployed	primary	no	4
SRR14801820	TB-111-9806-19_S134	Male	32	new_case	yes	yes	no	no	unemployed	secondary	no	5
SRR14801809	TB-111-9817-18_S17	Female	32	new_case	yes	yes	yes	no	unemployed	primary	no	3
SRR14801798	TB-111-9822-18_S149	Male	42	new_case	yes	yes	no	no	unemployed	primary	yes	6
SRR14801786	TB-111-9824-19_S147	Male	25	new_case	yes	yes	no	no	unemployed	primary	no	4
SRR14801775	TB-111-9837-18_S136	Female	59	previously_treated	yes	yes	no	no	disabled	primary	NA	0
SRR14801764	TB-111-9838-18_S139	Male	54	new_case	yes	yes	no	no	unemployed	specialized secondary	no	2
SRR14801753	TB-111-9912-19_S110	Male	56	new_case	yes	yes	yes	yes	unemployed	primary	no	0
SRR14801742	TB-111-9955-18_S145	Female	83	new_case	yes	yes	yes	no	retired	secondary	no	4
SRR14801731	TB-111-9956-18_S156	Male	50	new_case	yes	yes	no	no	unemployed	primary	no	2
SRR14801720	TB-111-9974-18_S76	Male	47	new_case	yes	yes	no	no	unemployed	primary	no	0
SRR14801709	TB-111-998-19_S145	Female	52	new_case	yes	yes	no	no	unemployed	secondary	no	3
SRR14801698	TB-111-9992-18_S143	Male	37	new_case	yes	yes	no	no	unemployed	secondary	no	1
SRR14801675	TB-222-10-18_S19	Male	47	new_case	yes	yes	no	yes	unemployed	secondary	no	3
SRR14801687	TB-222-1015-19_S4	Female	51	previously_treated	yes	yes	no	no	unemployed	secondary	no	2
SRR14801664	TB-222-1043-18_S77	Male	33	previously_treated	yes	yes	yes	yes	unemployed	primary	no	0
SRR14801653	TB-222-1054-18-138_S135	Male	40	new_case	yes	yes	no	no	unemployed	secondary	no	6
SRR14801642	TB-222-1059-18_S65	Female	58	new_case	yes	yes	no	no	retired	primary	no	2
SRR14801631	TB-222-1101-19_S54	Male	49	new_case	yes	yes	no	no	unemployed	secondary	no	2
SRR14801620	TB-222-1103-19_S72	Male	53	new_case	yes	yes	no	no	unemployed	primary	no	2
SRR14801577	TB-222-1121-19_S93	Female	25	new_case	yes	yes	no	no	employed	primary	no	4
SRR14801566	TB-222-1158-19_S38	Male	32	new_case	yes	yes	no	NA	unemployed	primary	no	7
SRR14801555	TB-222-1169-19_S3	Male	38	previously_treated	yes	yes	no	no	unemployed	secondary	no	1
SRR14801532	TB-222-12-18_S79	Male	40	new_case	yes	yes	yes	no	employed	specialized secondary	no	3
SRR14801544	TB-222-1204-19_S94	Female	85	new_case	yes	yes	yes	no	retired	primary	no	NA
SRR14801521	TB-222-123-18_S134	Male	53	new_case	yes	yes	no	yes	unemployed	primary	no	0
SRR14801510	TB-222-1257-18_S107	Male	28	previously_treated	yes	yes	no	NA	unemployed	secondary	no	3
SRR14801499	TB-222-1269-18_S106	Male	43	new_case	yes	yes	yes	no	unemployed	NA	NA	NA
SRR14801488	TB-222-1272-18_S103	Male	42	new_case	yes	yes	no	no	employed	primary	no	3
SRR14801477	TB-222-1300-19_S93	Female	58	new_case	yes	yes	no	yes	unemployed	secondary	no	1
SRR14801463	TB-222-1324-19_S6	Male	39	new_case	yes	yes	no	no	unemployed	secondary	no	10
SRR14801452	TB-222-1353-18F_S3	Male	42	new_case	yes	yes	no	no	unemployed	secondary	no	8
SRR14801441	TB-222-1359-19_S70	Female	66	new_case	yes	yes	no	no	retired	secondary	no	11
SRR14801430	TB-222-1360-19-138_S2	Male	59	new_case	yes	yes	no	no	unemployed	primary	no	1
SRR14801418	TB-222-1383-19_S58	Male	55	new_case	yes	yes	no	no	unemployed	secondary	no	18
SRR14801407	TB-222-1385-18_S79	Male	58	new_case	yes	yes	yes	no	unemployed	specialized secondary	no	10
SRR14801396	TB-222-1389-19_S201	Male	34	previously_treated	yes	yes	no	no	unemployed	secondary	yes	12
SRR14801374	TB-222-14-18_S137	Male	51	new_case	yes	yes	no	no	unemployed	secondary	no	10
SRR14801385	TB-222-1414-18_S109	Male	60	new_case	yes	yes	no	no	unemployed	primary	no	1
SRR14801363	TB-222-1428-19_S14	Male	45	new_case	yes	yes	yes	no	employed	secondary	no	1
SRR14801352	TB-222-145-18_S31	Male	17	new_case	yes	yes	yes	no	unemployed	secondary	no	6
SRR14801341	TB-222-1455-19_S42	Male	42	new_case	yes	yes	yes	yes	employed	specialized secondary	yes	NA
SRR14801330	TB-222-147-18_S83	Male	52	previously_treated	yes	yes	no	no	unemployed	secondary	no	1
SRR14801319	TB-222-1472-19_S1	Male	47	new_case	yes	yes	no	no	unemployed	primary	NA	1
SRR14801307	TB-222-15-18-138_S54	Male	46	new_case	yes	yes	no	no	unemployed	primary	no	0
SRR14801611	TB-222-1519-19_S176	Male	68	new_case	yes	yes	no	no	retired	secondary	no	1
SRR14801600	TB-222-1520-19-138_S5	Female	30	new_case	yes	2	no	yes	unemployed	primary	no	12
SRR14801589	TB-222-1545-19_S69	Male	80	new_case	yes	yes	no	no	retired	primary	no	8
SRR14802172	TB-222-1549-19_S35	Female	47	new_case	yes	yes	no	yes	unemployed	primary	yes	1
SRR14802161	TB-222-1553-19-138_S1	Female	29	new_case	yes	yes	no	yes	unemployed	primary	no	12
SRR14802150	TB-222-1612-18_S46	Male	48	new_case	yes	yes	no	no	unemployed	secondary	no	2
SRR14802128	TB-222-163-19_S91	Male	28	new_case	yes	yes	no	no	unemployed	secondary	no	7
SRR14802139	TB-222-1631-19_S63	Female	67	new_case	yes	yes	no	no	retired	secondary	no	1
SRR14802117	TB-222-1637-19-138_S2	Male	34	new_case	yes	yes	yes	no	unemployed	no_education	no	3
SRR14802105	TB-222-1648-19_S16	Male	52	new_case	yes	yes	no	no	unemployed	specialized secondary	no	0
SRR14802094	TB-222-1682-19-138_S4	Female	17	new_case	yes	yes	yes	no	student	primary	no	3
SRR14802083	TB-222-1688-19_S78	Male	60	new_case	yes	yes	no	no	unemployed	specialized secondary	no	0
SRR14802072	TB-222-1706-18_S90	Female	46	new_case	yes	yes	yes	no	employed	specialized secondary	no	1
SRR14802061	TB-222-1734-18-138_S14	Female	77	previously_treated	yes	yes	yes	no	retired	specialized secondary	no	1
SRR14802050	TB-222-17431849-18_S179	Male	40	new_case	yes	yes	no	no	unemployed	secondary	no	2
SRR14802039	TB-222-1764-19_S61	Male	38	new_case	yes	yes	yes	no	unemployed	secondary	no	5
SRR14802028	TB-222-1767-19_S95	Male	44	new_case	yes	yes	no	no	unemployed	secondary	no	7
SRR14802017	TB-222-1779-19_S55	Male	54	new_case	yes	yes	no	no	unemployed	secondary	no	NA
SRR14801961	TB-222-18-19_S24	Female	56	new_case	yes	yes	no	no	disabled	secondary	no	4
SRR14802006	TB-222-1806-18_S123	Female	45	new_case	yes	yes	yes	no	unemployed	specialized secondary	no	3
SRR14801994	TB-222-1810-18_S62	Female	49	new_case	yes	yes	yes	no	unemployed	specialized secondary	no	2
SRR14801983	TB-222-1816-18_S50	Male	30	new_case	yes	yes	no	no	unemployed	secondary	no	10
SRR14801972	TB-222-1817-19_S29	Female	29	new_case	yes	yes	yes	no	unemployed	secondary	no	6
SRR14801950	TB-222-182-19_S200	Male	49	new_case	yes	yes	no	no	unemployed	primary	no	1
SRR14801939	TB-222-1888-19_S76	Female	36	new_case	yes	yes	no	no	unemployed	secondary	no	3
SRR14801928	TB-222-1904-19-138_S19	Male	36	new_case	yes	yes	yes	yes	disabled	secondary	no	7
SRR14801917	TB-222-1914-19_S208	Male	25	previously_treated	yes	yes	no	no	unemployed	secondary	no	3
SRR14801906	TB-222-1984-19_S62	Female	38	previously_treated	yes	yes	yes	no	unemployed	secondary	no	2
SRR14801895	TB-222-1987-19_S5	Male	30	new_case	yes	yes	no	no	unemployed	secondary	no	4
SRR14801883	TB-222-1991-19_S71	Male	68	new_case	yes	yes	no	no	retired	secondary	no	5
SRR14802278	TB-222-1992-19_S64	Male	52	previously_treated	yes	yes	yes	no	disabled	secondary	no	1
SRR14802267	TB-222-1996-18_S80	Male	43	new_case	yes	yes	yes	no	unemployed	specialized secondary	no	3
SRR14802245	TB-222-20-19_S14	Female		NA	NA	NA	NA	NA	NA	NA	NA	NA
SRR14802256	TB-222-2010-19_S136	Male	79	previously_treated	yes	yes	no	no	retired	primary	no	1
SRR14802234	TB-222-2036-18_S148	Female	22	new_case	yes	yes	yes	no	unemployed	primary	no	7
SRR14802223	TB-222-2036-19_S13	Female	19	previously_treated	yes	yes	no	yes	unemployed	secondary	no	3
SRR14802212	TB-222-2042560-18_S146	Male	59	new_case	yes	yes	no	no	unemployed	primary	no	1
SRR14802201	TB-222-2065-18_S26	Male	56	new_case	yes	yes	no	no	employed	secondary	no	15
SRR14802190	TB-222-2082-19_S68	Male	29	new_case	yes	yes	no	no	unemployed	NA	no	1
SRR14801301	TB-222-2108-18_S149	Male	32	new_case	yes	yes	no	no	unemployed	secondary	no	2
SRR14801300	TB-222-2111-19_S92	Male	53	new_case	yes	yes	yes	no	unemployed	specialized secondary	no	1
SRR14801299	TB-222-2112-19_S65	Male	42	new_case	yes	yes	yes	no	employed	secondary	no	3
SRR14801298	TB-222-2117-18_S147	Male	63	new_case	yes	yes	no	no	retired	primary	no	1
SRR14801297	TB-222-2158-18_S59	Female	43	new_case	yes	yes	yes	no	unemployed	specialized secondary	no	1
SRR14801296	TB-222-2174-19_S78	Male	49	new_case	yes	yes	no	no	unemployed	primary	no	0
SRR14801295	TB-222-2257-19_S81	Male	31	new_case	yes	yes	yes	no	disabled	specialized secondary	no	3
SRR14801294	TB-222-2259-19_S210	Male	41	previously_treated	yes	2	yes	no	unemployed	primary	no	1
SRR14801293	TB-222-2261-19_S64	Male	53	new_case	yes	yes	no	no	unemployed	primary	no	2
SRR14801292	TB-222-2292-19_S67	Male	49	previously_treated	yes	2	no	no	unemployed	secondary	no	7
SRR14801290	TB-222-236-18_S67	Female	42	new_case	yes	yes	no	no	unemployed	primary	no	2
SRR14801289	TB-222-239-19_S2	Male	43	previously_treated	yes	yes	no	no	unemployed	primary	yes	5
SRR14801288	TB-222-2397-18-138_S42	Female	29	previously_treated	yes	yes	yes	no	disabled	primary	no	4
SRR14801585	TB-222-2423-18_S144	Male	59	previously_treated	yes	yes	yes	no	disabled	primary	no	1
SRR14801881	TB-222-2441-19_S193	Male	20	new_case	yes	yes	yes	no	unemployed	secondary	NA	2
SRR14801880	TB-222-2445-19_S194	Female	38	new_case	yes	yes	no	no	unemployed	secondary	no	1
SRR14801879	TB-222-2447-19_S76	Female	74	new_case	yes	yes	no	no	retired	primary	no	2
SRR14801878	TB-222-2479-19_S54	Female	32	new_case	yes	yes	no	no	unemployed	secondary	no	7
SRR14801877	TB-222-2493-18-138_S60	Male	60	previously_treated	yes	yes	no	no	disabled	secondary	no	0
SRR14801876	TB-222-2505-19_S87	Male	40	previously_treated	yes	yes	yes	no	employed	specialized secondary	no	3
SRR14801874	TB-222-2526-19_S187	Female	79	new_case	yes	yes	no	no	retired	primary	no	1
SRR14801873	TB-222-2537-18_S74	Male	40	new_case	yes	yes	no	no	disabled	secondary	no	3
SRR14801872	TB-222-2538-18_S150	Male	47	previously_treated	yes	yes	yes	no	employed	specialized secondary	no	7
SRR14801871	TB-222-2559-19_S59	Male	45	new_case	yes	yes	no	no	unemployed	secondary	no	0
SRR14801870	TB-222-2567-18_S33	Male	47	new_case	yes	yes	no	no	unemployed	secondary	no	7
SRR14801869	TB-222-2586-18_S28	Male	50	new_case	yes	yes	no	no	employed	specialized secondary	no	2
SRR14801868	TB-222-2595-18_S66	Male	39	new_case	yes	yes	no	no	unemployed	secondary	no	4
SRR14801867	TB-222-2605-18_S49	Male	78	new_case	yes	yes	no	no	retired	primary	no	1
SRR14801866	TB-222-2618-18_S51	Male	56	new_case	yes	yes	no	no	employed	higher_education	no	1
SRR14801865	TB-222-2620-18-138_S4	Male	45	new_case	yes	yes	no	no	disabled	primary	no	1
SRR14801863	TB-222-2626-19_S191	Male	41	new_case	yes	yes	no	no	unemployed	secondary	no	3
SRR14801862	TB-222-2629-19_S80	Female	82	previously_treated	yes	yes	yes	no	retired	primary	no	NA
SRR14801861	TB-222-2645-18_S49	Male	47	new_case	yes	yes	yes	no	unemployed	secondary	no	7
SRR14801860	TB-222-2670-19_S87	Male	58	new_case	yes	yes	no	no	employed	specialized secondary	no	2
SRR14801859	TB-222-2697-19_S85	Female	28	new_case	yes	yes	no	no	unemployed	secondary	no	3
SRR14801858	TB-222-2699-19_S89	Male	61	new_case	yes	yes	yes	yes	unemployed	primary	yes	0
SRR14801857	TB-222-27-19_S77	Male	49	new_case	yes	yes	no	no	unemployed	primary	no	1
SRR14801856	TB-222-2779-18_S91	Male	38	new_case	yes	yes	yes	no	disabled	no_education	no	4
SRR14801855	TB-222-2787-18_S60	Male	45	new_case	yes	yes	no	no	unemployed	secondary	NA	5
SRR14801854	TB-222-2823-19_S189	Male	46	new_case	yes	yes	no	no	disabled	primary	no	3
SRR14801852	TB-222-2855-18_S50	Male	53	new_case	yes	yes	no	no	unemployed	primary	no	1
SRR14801851	TB-222-287-19_S199	Male	71	new_case	yes	yes	no	no	retired	specialized secondary	no	6
SRR14801850	TB-222-2878-19_S204	Male	37	new_case	yes	yes	yes	no	unemployed	primary	no	NA
SRR14801849	TB-222-2879-19_S188	Male	59	new_case	yes	yes	yes	no	employed	specialized secondary	no	5
SRR14801848	TB-222-2915-19_S202	Female	57	previously_treated	yes	yes	yes	no	unemployed	specialized secondary	no	1
SRR14801847	TB-222-2929-18_S176	Female	19	new_case	yes	yes	no	yes	unemployed	secondary	no	7
SRR14801846	TB-222-2929-19_S6	Male	57	new_case	yes	yes	no	no	disabled	secondary	yes	2
SRR14801845	TB-222-2944-19_S3	Male	43	new_case	yes	yes	yes	no	disabled	secondary	no	6
SRR14801844	TB-222-2968-18_S48	Male	53	new_case	yes	yes	no	no	unemployed	specialized secondary	no	1
SRR14801843	TB-222-2972-19_S195	Male	36	new_case	yes	yes	no	no	unemployed	secondary	no	3
SRR14801841	TB-222-3018-19_S197	Female	61	new_case	yes	yes	no	no	retired	secondary	no	12
SRR14801840	TB-222-3064-19-138_S10	Male	42	new_case	yes	yes	no	no	disabled	secondary	no	3
SRR14801839	TB-222-3086-19_S64	Male	26	new_case	yes	yes	no	no	unemployed	primary	no	3
SRR14801838	TB-222-3094-19_S186	Male	56	new_case	yes	yes	no	no	unemployed	secondary	no	4
SRR14801837	TB-222-3118-18-138_S5	Female	50	new_case	yes	yes	no	no	employed	specialized secondary	no	6
SRR14801836	TB-222-318-18_S58	Male	39	previously_treated	yes	yes	yes	no	unemployed	specialized secondary	no	8
SRR14801835	TB-222-3229-19_S205	Male	47	previously_treated	yes	yes	no	no	unemployed	secondary	no	2
SRR14801834	TB-222-329-19_S40	Male	54	new_case	yes	yes	no	no	unemployed	secondary	no	0
SRR14801833	TB-222-3292-18_S63	Male	58	new_case	yes	yes	no	no	employed	higher_education	no	4
SRR14801832	TB-222-3334-19_S183	Female	32	new_case	yes	yes	no	no	employed	secondary	no	4
SRR14801830	TB-222-3337-19_S206	Male	43	new_case	yes	yes	no	no	unemployed	primary	no	2
SRR14801829	TB-222-3339-19_S59	Male	48	previously_treated	yes	2	no	no	unemployed	secondary	no	2
SRR14801828	TB-222-3395-19_S208	Male	45	new_case	yes	yes	no	no	unemployed	primary	no	6
SRR14801827	TB-222-3451-19_S185	Male	49	previously_treated	yes	yes	yes	no	unemployed	specialized secondary	yes	1
SRR14801826	TB-222-3461-18-138_S36	Male	40	new_case	yes	yes	no	NA	unemployed	secondary	no	3
SRR14801825	TB-222-352-19_S86	Male	31	new_case	yes	yes	no	no	unemployed	secondary	yes	2
SRR14801824	TB-222-3540-19_S175	Male	59	new_case	yes	yes	no	no	unemployed	primary	no	4
SRR14801823	TB-222-355-19_S203	Male	50	new_case	yes	yes	no	no	disabled	secondary	no	6
SRR14801822	TB-222-3575-18_S48	Female	47	new_case	yes	yes	no	no	unemployed	secondary	no	6
SRR14801821	TB-222-3636-19_S114	Male	52	new_case	yes	yes	no	no	unemployed	secondary	no	6
SRR14801819	TB-222-365-18_S83	Male	86	new_case	yes	yes	no	no	retired	secondary	no	1
SRR14801818	TB-222-3678-18_S177	Male	59	previously_treated	yes	yes	no	no	disabled	secondary	no	1
SRR14801817	TB-222-3820-18_S62	Male	55	previously_treated	yes	yes	no	no	unemployed	specialized secondary	yes	5
SRR14801816	TB-222-3836-18_S178	Male	69	new_case	yes	yes	yes	no	retired	primary	no	1
SRR14801815	TB-222-3847-18_S60	Male	33	new_case	yes	yes	no	no	unemployed	no_education	no	0
SRR14801814	TB-222-3854-18_S61	Female	25	new_case	yes	yes	yes	no	unemployed	secondary	no	1
SRR14801813	TB-222-3869-18_S209	Female	16	new_case	yes	yes	no	no	student	primary	no	6
SRR14801812	TB-222-3882-18_S180	Male	46	new_case	yes	yes	no	no	disabled	no_education	no	2
SRR14801811	TB-222-391-19_S90	Male	50	new_case	yes	yes	no	yes	unemployed	primary	no	0
SRR14801810	TB-222-3914-18_S181	Male	19	previously_treated	yes	2	yes	no	unemployed	secondary	no	6
SRR14801808	TB-222-3940-18_S179	Male	43	new_case	yes	yes	no	no	unemployed	secondary	no	7
SRR14801807	TB-222-4003-18_S71	Male	40	new_case	yes	yes	no	no	employed	specialized secondary	no	0
SRR14801806	TB-222-4062-18_S182	Male	51	new_case	yes	yes	no	no	disabled	specialized secondary	no	3
SRR14801805	TB-222-4083-18_S196	Male	65	previously_treated	yes	yes	no	no	retired	secondary	no	1
SRR14801804	TB-222-409-19_S47	Male	64	new_case	yes	yes	yes	no	employed	specialized secondary	no	1
SRR14801803	TB-222-4120-18_S210	Male	43	new_case	yes	yes	no	no	unemployed	secondary	no	1
SRR14801802	TB-222-4150-18_S169	Female		NA	NA	NA	NA	NA	NA	NA	NA	NA
SRR14801801	TB-222-4151-18_S190	Male		NA	NA	NA	NA	NA	NA	NA	NA	NA
SRR14801800	TB-222-4175-18_S168	Male	40	previously_treated	yes	yes	no	no	unemployed	primary	no	5
SRR14801799	TB-222-4191-18_S170	Male		NA	NA	NA	NA	NA	NA	NA	NA	NA
SRR14801797	TB-222-4213-18_S209	Male		NA	NA	NA	NA	NA	NA	NA	NA	NA
SRR14801796	TB-222-4220-18_S212	Male	27	new_case	yes	yes	yes	no	unemployed	specialized secondary	no	6
SRR14801795	TB-222-4232-18_S95	Male	45	new_case	yes	yes	no	yes	unemployed	primary	no	0
SRR14801794	TB-222-4238-18_S198	Male	36	new_case	yes	yes	yes	no	unemployed	secondary	no	6
SRR14801793	TB-222-4270-18_S25	Male	39	new_case	yes	yes	no	no	unemployed	secondary	yes	1
SRR14801792	TB-222-4327-18_S75	Male	49	new_case	yes	yes	no	no	disabled	secondary	no	NA
SRR14801791	TB-222-4349-18_S211	Female	72	new_case	yes	yes	no	no	retired	secondary	no	1
SRR14801790	TB-222-438-19_S5	Male	54	previously_treated	yes	yes	yes	no	disabled	secondary	no	0
SRR14801789	TB-222-4397-18_S69	Male	32	new_case	yes	yes	yes	no	employed	specialized secondary	no	4
SRR14801788	TB-222-4414-18_S88	Male	39	new_case	yes	yes	no	no	unemployed	secondary	no	3
SRR14801785	TB-222-4470-18_S85	Male	59	previously_treated	yes	yes	yes	no	disabled	secondary	no	1
SRR14801784	TB-222-4498-18_S68	Male	22	new_case	yes	yes	no	no	unemployed	secondary	NA	3
SRR14801783	TB-222-4521-18_S207	Female		NA	NA	NA	NA	NA	NA	NA	NA	NA
SRR14801782	TB-222-453-19_S16	Male	38	new_case	yes	yes	yes	no	unemployed	specialized secondary	no	2
SRR14801781	TB-222-4541-18_S172	Female		NA	NA	NA	NA	NA	NA	NA	NA	NA
SRR14801780	TB-222-4598-18_S73	Female	46	previously_treated	yes	yes	no	yes	unemployed	primary	no	6
SRR14801779	TB-222-4615-18_S229	Male	65	previously_treated	yes	yes	yes	no	retired	secondary	no	4
SRR14801778	TB-222-4628-18_S171	Male	56	previously_treated	yes	yes	no	no	unemployed	secondary	no	3
SRR14801777	TB-222-4664-18_S82	Male	59	new_case	yes	yes	no	no	disabled	secondary	no	3
SRR14801776	TB-222-4720-18_S34	Female	49	new_case	yes	yes	no	yes	unemployed	primary	no	2
SRR14801774	TB-222-4723-18_S87	Male	40	new_case	yes	yes	yes	no	unemployed	secondary	no	6
SRR14801773	TB-222-4740-19_S253	Female	66	previously_treated	yes	yes	yes	no	retired	secondary	no	3
SRR14801772	TB-222-4791-18_S271	Male	70	previously_treated	yes	yes	no	yes	disabled	secondary	no	2
SRR14801771	TB-222-4802-18_S174	Female		NA	NA	NA	NA	NA	NA	NA	NA	NA
SRR14801770	TB-222-4805-18_S74	Male	51	new_case	yes	yes	no	no	unemployed	secondary	no	1
SRR14801769	TB-222-4846-18_S70	Male	39	previously_treated	yes	yes	no	no	unemployed	secondary	yes	1
SRR14801768	TB-222-4848-19_S273	Male	56	new_case	yes	yes	yes	no	unemployed	secondary	no	5
SRR14801767	TB-222-4858-19_S115	Female	32	new_case	yes	yes	no	no	unemployed	primary	no	3
SRR14801766	TB-222-4897-18_S30	Female	27	new_case	yes	yes	no	no	unemployed	higher_education	no	2
SRR14801765	TB-222-4939-19_S215	Male	46	new_case	yes	yes	no	no	unemployed	specialized secondary	no	1
SRR14801763	TB-222-494-19_S53	Male	25	new_case	yes	yes	no	no	disabled	secondary	no	3
SRR14801762	TB-222-4948-18_S73	Male	29	new_case	yes	yes	no	no	unemployed	secondary	no	3
SRR14801761	TB-222-4964-19_S216	Female	33	previously_treated	yes	yes	yes	no	unemployed	secondary	no	NA
SRR14801760	TB-222-497-19_S11	Male	36	new_case	yes	yes	no	no	unemployed	secondary	no	1
SRR14801759	TB-222-4988-19_S285	Male	40	new_case	yes	yes	no	no	unemployed	secondary	no	4
SRR14801758	TB-222-5017-19_S265	Female	32	new_case	yes	yes	yes	no	employed	secondary	no	3
SRR14801757	TB-222-504-19_S74	Female	61	new_case	yes	yes	no	no	retired	secondary	no	1
SRR14801756	TB-222-5058-19_S277	Male	42	previously_treated	yes	yes	yes	no	unemployed	secondary	yes	7
SRR14801755	TB-222-5067-18_S71	Male	60	previously_treated	yes	yes	no	no	employed	primary	no	3
SRR14801754	TB-222-5069-18_S67	Male	59	new_case	yes	yes	no	no	disabled	primary	no	6
SRR14801752	TB-222-5074-19_S251	Male	35	new_case	yes	yes	yes	yes	unemployed	secondary	no	5
SRR14801751	TB-222-5114-18_S23	Female	50	previously_treated	yes	yes	no	no	employed	secondary	no	2
SRR14801750	TB-222-5120-18_S94	Female	60	new_case	yes	yes	no	no	retired	secondary	no	14
SRR14801749	TB-222-5122-19_S284	Female	77	new_case	yes	yes	yes	no	retired	primary	no	6
SRR14801748	TB-222-5151-19_S258	Male	50	previously_treated	yes	yes	yes	no	disabled	secondary	no	NA
SRR14801747	TB-222-5154-19_S264	Male	36	new_case	yes	yes	no	no	employed	secondary	no	2
SRR14801746	TB-222-5163-18_S72	Male	39	new_case	yes	yes	no	yes	unemployed	primary	no	3
SRR14801745	TB-222-517-18_S216	Female	59	previously_treated	yes	yes	yes	yes	unemployed	no_education	no	8
SRR14801744	TB-222-517-19_S1	Male	42	new_case	yes	yes	no	no	unemployed	secondary	no	6
SRR14801743	TB-222-5185-19_S227	Male	51	new_case	yes	yes	no	no	employed	specialized secondary	no	9
SRR14801741	TB-222-519-19_S73	Female	30	new_case	yes	yes	yes	no	employed	specialized secondary	no	1
SRR14801740	TB-222-5194-18_S57	Male	30	new_case	yes	yes	no	no	unemployed	secondary	no	3
SRR14801739	TB-222-5241-19_S252	Male	46	new_case	yes	yes	no	no	unemployed	no_education	no	0
SRR14801737	TB-222-527-18_S143	Male	46	previously_treated	yes	yes	yes	yes	unemployed	primary	no	15
SRR14801738	TB-222-5271-18_S32	Male	46	previously_treated	yes	yes	no	no	unemployed	secondary	no	1
SRR14801736	TB-222-529-18_S140	Male	37	new_case	yes	yes	no	no	unemployed	secondary	no	2
SRR14801735	TB-222-5309-18_S21	Female	43	new_case	yes	yes	no	no	employed	secondary	no	5
SRR14801734	TB-222-5351-18_S56	Male	25	new_case	yes	yes	yes	no	unemployed	secondary	no	6
SRR14801733	TB-222-5353-19_S266	Male	63	new_case	yes	yes	yes	no	retired	secondary	no	2
SRR14801732	TB-222-5367-19_S226	Male	28	new_case	yes	yes	no	yes	unemployed	primary	no	5
SRR14801730	TB-222-5371-19_S262	Male	37	new_case	yes	yes	no	no	disabled	secondary	no	2
SRR14801729	TB-222-5441-18_S70	Female	24	previously_treated	yes	yes	yes	yes	unemployed	secondary	no	4
SRR14801728	TB-222-5476-19_S257	Male	33	previously_treated	yes	yes	no	no	unemployed	secondary	no	3
SRR14801727	TB-222-5486-19_S225	Female	61	new_case	yes	yes	no	NA	retired	primary	no	1
SRR14801726	TB-222-5498-18_S27	Female	80	previously_treated	yes	yes	no	no	retired	primary	no	1
SRR14801725	TB-222-550-18_S19	Male	43	new_case	yes	yes	no	no	employed	secondary	no	4
SRR14801724	TB-222-5503-19_S282	Male	43	previously_treated	yes	yes	yes	no	unemployed	secondary	yes	NA
SRR14801723	TB-222-551-18_S12	Male	46	previously_treated	yes	yes	no	no	unemployed	secondary	no	7
SRR14801722	TB-222-5528-18_S88	Female	28	new_case	emigrated	yes	no	no	unemployed	secondary	no	3
SRR14801721	TB-222-5548-18_S142	Female	77	new_case	yes	yes	no	no	retired	primary	no	1
SRR14801719	TB-222-5556-19_S228	Male	68	previously_treated	yes	yes	yes	no	retired	secondary	no	4
SRR14801718	TB-222-5557-18_S61	Male	53	new_case	yes	yes	no	no	employed	secondary	no	1
SRR14801717	TB-222-5566-18_S88	Male	40	previously_treated	yes	yes	no	no	unemployed	secondary	no	2
SRR14801716	TB-222-5569-19_S214	Female	36	new_case	yes	yes	no	no	unemployed	secondary	no	2
SRR14801715	TB-222-5589-19_S15	Male	29	previously_treated	yes	yes	yes	yes	unemployed	no_education	yes	2
SRR14801714	TB-222-5611-19_S220	Female	39	new_case	yes	yes	yes	no	unemployed	secondary	no	3
SRR14801713	TB-222-5612-19_S272	Male	72	new_case	yes	yes	yes	no	retired	specialized secondary	no	1
SRR14801712	TB-222-5619-18_S62	Male	57	new_case	yes	yes	yes	yes	unemployed	secondary	yes	0
SRR14801711	TB-222-5622-19_S221	Male	61	new_case	yes	yes	no	no	unemployed	secondary	no	2
SRR14801710	TB-222-5640-18_S89	Female	26	new_case	yes	yes	no	no	unemployed	secondary	no	7
SRR14801708	TB-222-5642-19_S268	Male	39	previously_treated	yes	yes	yes	no	disabled	secondary	no	1
SRR14801707	TB-222-5681-18_S112	Female	72	new_case	yes	yes	yes	no	retired	secondary	no	0
SRR14801706	TB-222-569-19_S20	Female	62	new_case	yes	yes	no	no	retired	secondary	no	4
SRR14801705	TB-222-5734-19_S222	Female	81	previously_treated	yes	yes	no	no	retired	secondary	no	0
SRR14801704	TB-222-5766-18_S55	Male	44	new_case	yes	yes	no	no	unemployed	primary	no	2
SRR14801703	TB-222-5767-19_S223	Male	35	new_case	yes	yes	yes	no	unemployed	specialized secondary	no	2
SRR14801702	TB-222-5786-19_S231	Female	71	new_case	yes	yes	yes	no	retired	secondary	no	NA
SRR14801701	TB-222-5795-19_S232	Male	36	new_case	yes	2	yes	no	unemployed	specialized secondary	no	2
SRR14801700	TB-222-5797-19_S233	Male	68	new_case	yes	yes	no	no	employed	secondary	no	2
SRR14801699	TB-222-5798-19_S249	Male	46	new_case	yes	yes	no	no	unemployed	specialized secondary	no	2
SRR14801697	TB-222-5803-18_S111	Male	51	new_case	yes	yes	no	no	unemployed	primary	no	3
SRR14801696	TB-222-5840-19_S234	Male	37	new_case	yes	3	yes	no	unemployed	specialized secondary	no	2
SRR14801695	TB-222-5856-19_S217	Male	38	new_case	yes	yes	no	no	retired	secondary	no	2
SRR14801694	TB-222-5873-19_S247	Male	27	new_case	yes	yes	yes	no	unemployed	specialized secondary	no	2
SRR14801693	TB-222-5877-19_S275	Female	41	previously_treated	yes	yes	yes	no	disabled	secondary	no	2
SRR14801692	TB-222-5886-19_S235	Male	65	new_case	yes	yes	no	yes	employed	secondary	no	2
SRR14801691	TB-222-5887-18_S108	Male	31	new_case	yes	yes	no	no	unemployed	secondary	no	4
SRR14801689	TB-222-591-19-138_S1	Male	29	previously_treated	yes	no	no	no	unemployed	no_education	no	0
SRR14801690	TB-222-5911-19_S256	Male	47	previously_treated	yes	yes	no	no	unemployed	no_education	no	0
SRR14801688	TB-222-5912-19_S236	Male	65	new_case	yes	yes	no	no	retired	specialized secondary	no	4
SRR14801686	TB-222-5917-19_S281	Female	30	new_case	yes	yes	no	no	unemployed	no_education	no	1
SRR14801685	TB-222-5961-18_S60	Male	31	new_case	yes	yes	no	no	unemployed	specialized secondary	no	1
SRR14801684	TB-222-6046-19_S237	Male	66	new_case	yes	yes	no	no	retired	secondary	no	NA
SRR14801683	TB-222-6073-19_S238	Male	58	new_case	yes	yes	no	no	unemployed	no_education	no	1
SRR14801682	TB-222-608-18_S153	Female	44	new_case	yes	yes	yes	no	unemployed	secondary	no	5
SRR14801681	TB-222-6089-18_S135	Male	44	new_case	yes	yes	yes	no	unemployed	specialized secondary	no	2
SRR14801680	TB-222-6131-18_S60	Female	45	new_case	yes	yes	yes	no	employed	secondary	no	1
SRR14801679	TB-222-6137-19_S254	Male	56	new_case	yes	yes	yes	no	employed	specialized secondary	no	NA
SRR14801678	TB-222-6148-19_S246	Male	51	new_case	yes	yes	no	no	unemployed	secondary	no	1
SRR14801677	TB-222-6154-19_S245	Male	63	new_case	yes	yes	no	no	retired	secondary	no	1
SRR14801674	TB-222-6156-18_S63	Male	28	new_case	yes	yes	no	no	unemployed	secondary	no	15
SRR14801673	TB-222-6158-18_S218	Male	49	new_case	yes	yes	no	no	unemployed	specialized secondary	no	5
SRR14801672	TB-222-6207-19_S239	Male	62	new_case	yes	yes	no	NA	employed	primary	no	1
SRR14801671	TB-222-624-18_S61	Male	56	new_case	yes	yes	no	no	unemployed	secondary	no	1
SRR14801670	TB-222-625-19_S92	Male	40	new_case	yes	yes	yes	no	unemployed	higher_education	no	5
SRR14801669	TB-222-6290-18_S1	Male	41	new_case	yes	yes	yes	no	unemployed	secondary	yes	2
SRR14801668	TB-222-630-19_S39	Male	55	new_case	yes	yes	no	no	disabled	secondary	no	5
SRR14801667	TB-222-63111-8_S145	Male	30	previously_treated	yes	yes	yes	no	unemployed	specialized secondary	no	4
SRR14801666	TB-222-6312-18_S113	Male	52	previously_treated	yes	yes	yes	yes	unemployed	primary	yes	NA
SRR14801665	TB-222-632-19_S85	Female	66	new_case	yes	yes	no	no	retired	primary	no	2
SRR14801663	TB-222-6357-19_S283	Male	52	previously_treated	yes	yes	no	NA	employed	secondary	no	1
SRR14801662	TB-222-6366-18_S24	Male	38	new_case	yes	yes	yes	no	unemployed	primary	no	2
SRR14801661	TB-222-6381-19_S151	Male	50	previously_treated	yes	yes	no	no	unemployed	secondary	no	1
SRR14801660	TB-222-6399-19_S260	Male	28	previously_treated	yes	yes	no	no	unemployed	secondary	no	3
SRR14801659	TB-222-643-18_S211	Male	54	previously_treated	yes	yes	no	yes	disabled	specialized secondary	yes	0
SRR14801658	TB-222-6436-18_S141	Male	31	new_case	yes	yes	no	no	unemployed	secondary	no	8
SRR14801657	TB-222-644-18_S138	Male	43	new_case	yes	yes	no	no	unemployed	secondary	no	2
SRR14801656	TB-222-6448-19_S230	Male	31	new_case	yes	yes	yes	no	unemployed	secondary	no	2
SRR14801655	TB-222-6492-19_S267	Male	27	new_case	yes	yes	no	no	unemployed	secondary	no	11
SRR14801654	TB-222-652-19-138_S3	Female	65	new_case	yes	yes	yes	no	retired	secondary	no	NA
SRR14801652	TB-222-6565-19_S218	Female	32	new_case	yes	yes	no	no	employed	specialized secondary	no	4
SRR14801651	TB-222-6576-19_S259	Male	37	new_case	yes	yes	yes	no	unemployed	secondary	no	1
SRR14801650	TB-222-6578-19_S240	Male	38	new_case	yes	2	no	no	disabled	higher_education	no	2
SRR14801649	TB-222-660-18_S66	Male	55	new_case	yes	yes	yes	no	unemployed	secondary	no	0
SRR14801648	TB-222-660-19_S11	Male	55	new_case	yes	yes	no	no	disabled	secondary	no	0
SRR14801647	TB-222-6602-19_S276	Male	37	previously_treated	yes	yes	yes	no	disabled	secondary	yes	3
SRR14801646	TB-222-6616-19_S278	Male	34	new_case	yes	yes	no	no	unemployed	primary	no	1
SRR14801645	TB-222-6659-18_S22	Male	43	new_case	yes	yes	no	yes	unemployed	primary	no	1
SRR14801644	TB-222-6697-19_S263	Male	33	new_case	yes	yes	no	yes	unemployed	primary	no	0
SRR14801643	TB-222-6718-18_S10	Male	53	new_case	yes	yes	yes	yes	unemployed	specialized secondary	no	NA
SRR14801641	TB-222-6743-19_S139	Male	55	new_case	yes	yes	no	no	unemployed	secondary	no	1
SRR14801640	TB-222-6759-18_S215	Female	38	new_case	yes	yes	yes	no	unemployed	secondary	no	3
SRR14801639	TB-222-6788-19_S224	Male	35	new_case	yes	yes	no	no	unemployed	primary	no	1
SRR14801638	TB-222-6789-19_S261	Male	36	new_case	yes	2	no	no	unemployed	primary	no	1
SRR14801637	TB-222-6794-18_S69	Male	31	new_case	yes	yes	no	no	unemployed	secondary	no	2
SRR14801636	TB-222-6799-19_S241	Male	55	new_case	yes	yes	no	no	unemployed	specialized secondary	no	2
SRR14801635	TB-222-6865-19_S255	Male	31	new_case	yes	yes	no	no	unemployed	no_education	no	1
SRR14801634	TB-222-6883-18_S59	Male	56	new_case	yes	yes	no	no	unemployed	primary	no	1
SRR14801633	TB-222-6896-19_S269	Male	25	new_case	yes	yes	no	no	unemployed	primary	NA	NA
SRR14801632	TB-222-6910-18_S13	Male	37	new_case	yes	yes	no	no	unemployed	primary	no	0
SRR14801630	TB-222-6935-19_S242	Male	45	new_case	yes	yes	no	no	unemployed	secondary	no	3
SRR14801629	TB-222-6963-19_S213	Male	46	new_case	yes	yes	yes	no	unemployed	specialized secondary	yes	NA
SRR14801628	TB-222-6984-19_S279	Male	24	new_case	yes	yes	no	NA	unemployed	primary	no	2
SRR14801627	TB-222-7009-19_S243	Male	44	new_case	yes	yes	no	no	unemployed	secondary	no	3
SRR14801626	TB-222-7022-19_S270	Male	47	previously_treated	yes	yes	yes	no	unemployed	primary	no	2
SRR14801625	TB-222-7040-19_S280	Male	33	previously_treated	yes	yes	yes	no	unemployed	specialized secondary	no	1
SRR14801624	TB-222-7059-19_S244	Male	64	new_case	yes	yes	no	no	retired	secondary	no	0
SRR14801623	TB-222-7061-18_S64	Male	46	new_case	yes	yes	no	NA	unemployed	secondary	yes	5
SRR14801622	TB-222-7079-18_S131	Male	65	new_case	yes	yes	yes	no	retired	secondary	no	0
SRR14801621	TB-222-7121-18_S8	Male	58	new_case	yes	yes	no	yes	unemployed	primary	no	1
SRR14801619	TB-222-7237-18_S66	Male	35	new_case	yes	yes	yes	no	unemployed	specialized secondary	no	3
SRR14801618	TB-222-7265-18_S214	Male	40	new_case	yes	yes	yes	no	disabled	primary	no	1
SRR14801617	TB-222-7341-18_S114	Male	26	new_case	yes	yes	no	no	unemployed	secondary	no	2
SRR14801287	TB-222-740-18_S63	Male	35	new_case	yes	yes	no	no	unemployed	secondary	no	2
SRR14801583	TB-222-742-18_S133	Male	48	previously_treated	yes	yes	no	no	unemployed	secondary	no	0
SRR14801582	TB-222-782-18_S68	Male	34	new_case	yes	yes	no	no	unemployed	secondary	no	6
SRR14801581	TB-222-812-19_S56	Female	44	new_case	yes	yes	no	no	unemployed	secondary	no	3
SRR14801580	TB-222-823-19_S51	Male	46	new_case	yes	yes	no	NA	employed	secondary	no	1
SRR14801579	TB-222-85-18_S18	Female	32	new_case	yes	yes	yes	no	employed	specialized secondary	no	3
SRR14801578	TB-222-853-19_S23	Male	34	new_case	yes	yes	no	no	unemployed	secondary	no	4
SRR14801576	TB-222-858-19_S213	Male	55	new_case	yes	yes	no	no	disabled	specialized secondary	no	1
SRR14801575	TB-222-859-19_S4	Male	59	new_case	yes	yes	no	no	employed	specialized secondary	no	3
SRR14801574	TB-222-865-18_S12	Female	24	new_case	emigrated	yes	no	no	unemployed	secondary	no	2
SRR14801573	TB-222-872-19_S36	Male	56	new_case	yes	yes	no	no	unemployed	primary	no	0
SRR14801572	TB-222-885-19_S84	Male	50	new_case	yes	yes	no	no	unemployed	primary	no	0
SRR14801571	TB-222-945-19_S9	Male	15	new_case	yes	yes	yes	no	student	primary	no	2
SRR14801570	TB-222-953-19_S15	Male	44	new_case	yes	yes	no	no	unemployed	secondary	no	1
SRR14801569	TB-222-965-19_S6	Male	34	new_case	yes	yes	no	no	employed	primary	no	5
SRR14801568	TB-222-975-19-138_S3	Male	26	new_case	yes	yes	no	no	employed	secondary	no	2
SRR14801567	TB-222-998-19_S59	Male	37	new_case	yes	yes	no	no	unemployed	secondary	NA	2
SRR14801565	TB-333-1010-19_S97	Female	32	new_case	yes	yes	no	no	unemployed	specialized secondary	no	3
SRR14801564	TB-333-1022-19_S42	Male	42	new_case	yes	yes	no	no	unemployed	primary	no	3
SRR14801563	TB-333-1044-19_S51	Male	37	previously_treated	yes	yes	no	no	unemployed	primary	no	2
SRR14801562	TB-333-1095-19_S10	Male	42	new_case	yes	yes	no	no	unemployed	secondary	no	2
SRR14801561	TB-333-1097-19_S74	Male	53	previously_treated	yes	yes	no	no	unemployed	specialized secondary	no	1
SRR14801560	TB-333-1104-19_S79	Male	11	new_case	yes	yes	no	no	student	primary	no	3
SRR14801559	TB-333-1163-19_S75	Male	23	new_case	yes	yes	no	no	unemployed	secondary	yes	NA
SRR14801558	TB-333-1166-19_S175	Male	34	new_case	yes	yes	yes	no	unemployed	secondary	no	1
SRR14801557	TB-333-1232-19_S45	Male		NA	NA	NA	NA	NA	NA	NA	NA	NA
SRR14801556	TB-333-1248-19_S93	Male	72	previously_treated	yes	yes	yes	no	retired	primary	no	NA
SRR14801554	TB-333-1272-19_S84	Female	81	new_case	yes	yes	no	no	retired	primary	NA	1
SRR14801553	TB-333-1295-19-138_S59	Male	44	new_case	yes	yes	no	no	unemployed	secondary	no	2
SRR14801552	TB-333-131-19_S121	Male	43	new_case	yes	yes	no	no	unemployed	specialized secondary	no	2
SRR14801551	TB-333-1320-19_S11	Male	30	previously_treated	yes	yes	no	no	unemployed	secondary	yes	2
SRR14801550	TB-333-1363-19_S33	Male	27	new_case	yes	yes	no	no	unemployed	primary	no	1
SRR14801549	TB-333-1373-19_S35	Male	51	new_case	yes	yes	no	no	unemployed	primary	NA	NA
SRR14801548	TB-333-1374-19_S9	Male	29	new_case	yes	yes	NA	yes	unemployed	primary	no	NA
SRR14801547	TB-333-1392-19_S39	Male	42	new_case	yes	yes	no	no	unemployed	secondary	no	2
SRR14801546	TB-333-1410-19_S94	Male	33	previously_treated	yes	yes	no	no	unemployed	secondary	NA	6
SRR14801545	TB-333-1458-19_S129	Male	43	new_case	yes	yes	no	no	unemployed	secondary	no	2
SRR14801543	TB-333-15-19_S92	Male	45	previously_treated	yes	yes	no	no	unemployed	secondary	no	3
SRR14801542	TB-333-1556-19_S126	Male	46	previously_treated	yes	yes	yes	no	unemployed	secondary	yes	NA
SRR14801541	TB-333-1585-19_S123	Male	38	previously_treated	yes	yes	no	no	unemployed	secondary	no	2
SRR14801540	TB-333-1591-19_S40	Male	55	new_case	other	yes	no	NA	unemployed	secondary	no	1
SRR14801539	TB-333-160-19_S287	Male	40	new_case	yes	yes	no	no	unemployed	primary	NA	NA
SRR14801538	TB-333-1611-19_S57	Male	35	new_case	yes	yes	no	no	unemployed	secondary	no	3
SRR14801537	TB-333-1612-19_S46	Male	43	new_case	yes	yes	no	no	unemployed	secondary	no	4
SRR14801536	TB-333-1625-19_S13	Male	67	new_case	yes	yes	no	no	retired	primary	no	5
SRR14801535	TB-333-164-19_S95	Male	39	previously_treated	yes	yes	yes	no	unemployed	primary	yes	NA
SRR14801534	TB-333-1701-19_S92	Male	25	new_case	yes	yes	no	no	unemployed	secondary	no	2
SRR14801531	TB-333-1715-19_S11	Male	57	new_case	yes	yes	no	no	employed	secondary	no	2
SRR14801529	TB-333-175-19_S281	Male	36	previously_treated	yes	yes	no	no	unemployed	primary	no	2
SRR14801530	TB-333-1750-19_S182	Female	29	new_case	yes	yes	no	no	NA	secondary	no	4
SRR14801528	TB-333-1783-19_S257	Male	45	new_case	yes	yes	no	no	unemployed	primary	no	4
SRR14801527	TB-333-1786-19_S178	Male	52	new_case	yes	yes	no	no	unemployed	primary	no	0
SRR14801526	TB-333-1789-19_S279	Male	57	new_case	yes	yes	no	no	unemployed	primary	no	0
SRR14801525	TB-333-1815-19_S124	Male	43	new_case	yes	yes	no	no	unemployed	primary	no	0
SRR14801524	TB-333-1821-19_S187	Male	28	previously_treated	yes	yes	no	no	unemployed	secondary	yes	NA
SRR14801523	TB-333-1857-19_S14	Male	21	new_case	yes	yes	no	no	disabled	specialized secondary	no	3
SRR14801522	TB-333-1861-19_S23	Male	42	new_case	yes	yes	no	no	unemployed	specialized secondary	NA	2
SRR14801520	TB-333-1864-19_S91	Male	30	previously_treated	yes	yes	no	no	unemployed	secondary	NA	1
SRR14801519	TB-333-1865-19_S52	Female	50	new_case	yes	yes	yes	no	employed	secondary	no	NA
SRR14801518	TB-333-1891-19_S95	Male	43	new_case	yes	yes	no	no	unemployed	primary	no	2
SRR14801517	TB-333-1897-19_S21	Male	51	new_case	yes	yes	no	no	employed	secondary	no	1
SRR14801516	TB-333-1925-19_S48	Female	38	new_case	yes	yes	no	no	unemployed	secondary	no	3
SRR14801515	TB-333-1926-19_S38	Male	42	new_case	yes	yes	no	no	unemployed	secondary	NA	0
SRR14801514	TB-333-1931-19_S56	Male	34	new_case	yes	yes	no	no	unemployed	secondary	no	1
SRR14801513	TB-333-1933-19_S34	Male	29	new_case	yes	yes	no	no	unemployed	secondary	no	0
SRR14801512	TB-333-1942-19_S116	Male	30	new_case	yes	yes	no	yes	unemployed	primary	no	2
SRR14801511	TB-333-1981-19_S52	Male	35	new_case	yes	yes	no	no	unemployed	primary	no	1
SRR14801509	TB-333-1983-19_S47	Male	33	new_case	yes	yes	yes	no	unemployed	primary	no	1
SRR14801508	TB-333-2018-19_S31	Male	46	new_case	yes	yes	no	no	employed	specialized secondary	no	2
SRR14801507	TB-333-2024-19_S2	Male	37	previously_treated	yes	yes	no	no	unemployed	secondary	yes	4
SRR14801506	TB-333-2079-19_S283	Male	45	new_case	yes	yes	no	no	unemployed	primary	no	2
SRR14801505	TB-333-2089-19_S39	Male	19	new_case	yes	yes	no	no	student	secondary	no	7
SRR14801504	TB-333-2090-19_S8	Male	37	new_case	yes	yes	no	no	unemployed	secondary	no	0
SRR14801503	TB-333-2093-19_S34	Male	47	new_case	yes	yes	no	no	unemployed	primary	no	5
SRR14801502	TB-333-2116-19_S12	Male	52	new_case	yes	yes	no	no	unemployed	secondary	no	2
SRR14801501	TB-333-2143-19_S91	Male	41	new_case	yes	yes	no	no	unemployed	secondary	no	1
SRR14801500	TB-333-2146-19_S45	Male	54	new_case	yes	yes	no	yes	unemployed	primary	no	3
SRR14801498	TB-333-2151-19_S90	Male	21	new_case	yes	yes	no	no	unemployed	primary	no	1
SRR14801497	TB-333-2152-19_S29	Male	45	new_case	yes	yes	no	no	unemployed	secondary	no	3
SRR14801496	TB-333-2153-19_S131	Male	45	new_case	yes	yes	no	no	unemployed	secondary	no	3
SRR14801495	TB-333-2175-19_S94	Female	26	new_case	yes	yes	no	no	unemployed	secondary	no	5
SRR14801494	TB-333-2178-19_S37	Male	68	new_case	yes	yes	no	no	retired	secondary	no	0
SRR14801493	TB-333-2223-19_S7	Female	77	new_case	yes	yes	no	no	retired	secondary	no	1
SRR14801492	TB-333-2240-19_S32	Male	33	previously_treated	yes	yes	yes	no	unemployed	specialized secondary	no	1
SRR14801491	TB-333-2259-19_S3	Female	42	previously_treated	yes	yes	yes	no	unemployed	secondary	no	NA
SRR14801490	TB-333-228-19_S276	Male	56	previously_treated	yes	yes	yes	no	employed	secondary	no	3
SRR14801489	TB-333-2314-19_S80	Male	60	previously_treated	yes	yes	no	no	employed	specialized secondary	no	0
SRR14801487	TB-333-2317-19_S24	Female	57	new_case	yes	yes	no	no	unemployed	secondary	no	1
SRR14801486	TB-333-2318-19_S86	Male	47	new_case	yes	yes	no	no	unemployed	secondary	no	1
SRR14801485	TB-333-2319-19_S36	Male	60	new_case	yes	yes	no	no	unemployed	secondary	no	3
SRR14801484	TB-333-2345-19_S80	Female	26	new_case	yes	yes	no	no	unemployed	primary	no	9
SRR14801483	TB-333-2359-19_S37	Male	62	previously_treated	yes	yes	no	no	retired	secondary	no	2
SRR14801482	TB-333-2384-19_S26	Female	61	new_case	yes	yes	no	no	retired	primary	no	1
SRR14801481	TB-333-2411-19_S87	Male	27	previously_treated	yes	yes	yes	no	unemployed	secondary	no	NA
SRR14801480	TB-333-2412-19_S1	Female	60	new_case	yes	yes	no	no	retired	secondary	no	1
SRR14801479	TB-333-2417-19_S44	Male	34	new_case	yes	yes	yes	yes	unemployed	secondary	NA	NA
SRR14801478	TB-333-2437-19_S190	Male		NA	NA	NA	NA	NA	NA	NA	NA	NA
SRR14801476	TB-333-2444-19_S55	Female	28	new_case	yes	yes	no	no	unemployed	primary	no	5
SRR14801475	TB-333-2475-19_S36	Male	32	new_case	yes	yes	NA	yes	unemployed	primary	yes	2
SRR14801474	TB-333-2478-19_S79	Male	41	previously_treated	yes	yes	no	NA	employed	specialized secondary	no	3
SRR14801473	TB-333-2492-19_S81	Male	46	new_case	yes	yes	no	no	unemployed	secondary	no	2
SRR14801469	TB-333-2494-19_S4	Male	54	previously_treated	yes	yes	no	no	unemployed	secondary	no	3
SRR14801468	TB-333-2519-19_S35	Male	36	new_case	yes	yes	yes	no	employed	specialized secondary	no	4
SRR14801467	TB-333-2530-19_S90	Male	32	previously_treated	yes	yes	no	no	unemployed	primary	no	1
SRR14801466	TB-333-2540-19_S88	Female	31	new_case	yes	yes	yes	no	unemployed	primary	NA	NA
SRR14801465	TB-333-2701-19_S202	Male	49	previously_treated	yes	yes	yes	no	employed	secondary	no	0
SRR14801464	TB-333-2773-19_S6	Female	18	new_case	yes	yes	no	no	student	secondary	no	4
SRR14801462	TB-333-2786-19_S71	Male	49	new_case	yes	yes	no	no	unemployed	secondary	no	10
SRR14801461	TB-333-2795-19_S141	Male	49	new_case	yes	yes	no	no	unemployed	primary	no	NA
SRR14801460	TB-333-2849-19_S30	Female	22	previously_treated	yes	yes	no	no	employed	secondary	no	3
SRR14801459	TB-333-285-19_S118	Male	39	previously_treated	yes	yes	no	no	unemployed	secondary	no	3
SRR14801458	TB-333-293-19_S130	Male	51	previously_treated	yes	yes	no	no	disabled	secondary	no	2
SRR14801457	TB-333-2939-19_S54	Male	78	previously_treated	yes	yes	no	no	retired	secondary	no	1
SRR14801456	TB-333-2944-19-138_S50	Female	44	new_case	yes	yes	no	no	unemployed	primary	no	2
SRR14801455	TB-333-2968-19_S137	Male	56	new_case	yes	yes	no	no	unemployed	secondary	no	1
SRR14801454	TB-333-2986-19_S169	Male	51	previously_treated	yes	yes	no	no	unemployed	primary	no	1
SRR14801453	TB-333-2987-19-138_S115	Male	39	new_case	yes	yes	no	no	unemployed	primary	no	9
SRR14801451	TB-333-3041-19-138_S117	Female	55	new_case	yes	yes	no	no	unemployed	secondary	no	5
SRR14801450	TB-333-3076-19_S61	Male	53	new_case	yes	yes	no	NA	unemployed	primary	no	0
SRR14801449	TB-333-3079-19_S79	Male	49	new_case	yes	yes	no	no	employed	secondary	no	2
SRR14801448	TB-333-3095-19-138_S55	Male	49	new_case	yes	yes	no	no	unemployed	primary	yes	6
SRR14801447	TB-333-3148-19_S78	Male	26	new_case	yes	yes	yes	yes	unemployed	secondary	no	0
SRR14801446	TB-333-3150-19_S156	Male	34	previously_treated	yes	yes	no	yes	unemployed	primary	no	3
SRR14801445	TB-333-3165-19_S86	Male	38	previously_treated	yes	yes	no	no	unemployed	secondary	NA	2
SRR14801444	TB-333-3202-19_S63	Male	34	new_case	yes	yes	NA	yes	unemployed	secondary	yes	NA
SRR14801443	TB-333-3203-19_S60	Male	21	new_case	yes	yes	no	yes	unemployed	primary	yes	NA
SRR14801442	TB-333-3228-19_S136	Male	19	new_case	yes	yes	no	no	unemployed	secondary	no	2
SRR14801440	TB-333-3230-19_S162	Male	67	new_case	yes	yes	no	no	retired	secondary	no	2
SRR14801439	TB-333-3243-19_S182	Male	51	new_case	yes	yes	yes	no	unemployed	primary	yes	2
SRR14801438	TB-333-3247-19_S66	Male	63	previously_treated	yes	yes	no	no	retired	secondary	no	1
SRR14801437	TB-333-3248-19_S77	Male	47	new_case	other	yes	yes	no	unemployed	secondary	yes	0
SRR14801436	TB-333-3285-19_S151	Male	73	previously_treated	yes	yes	no	no	retired	primary	NA	1
SRR14801435	TB-333-3286-19_S146	Female	29	new_case	yes	yes	no	no	unemployed	secondary	no	3
SRR14801434	TB-333-3288-19_S56	Male	56	new_case	yes	yes	no	no	retired	secondary	no	1
SRR14801433	TB-333-3333-19_S58	Male	69	new_case	yes	yes	yes	no	disabled	specialized secondary	no	3
SRR14801431	TB-333-334-19_S78	Female	30	new_case	yes	yes	no	no	unemployed	secondary	no	3
SRR14801432	TB-333-3340-19-138_S49	Male	40	previously_treated	yes	yes	yes	no	unemployed	primary	no	1
SRR14801429	TB-333-3345-19_S150	Male	32	new_case	yes	yes	no	no	disabled	secondary	no	4
SRR14801428	TB-333-339-19_S49	Male	65	new_case	yes	yes	no	no	retired	secondary	no	1
SRR14801427	TB-333-3399-19_S68	Male	23	new_case	yes	yes	no	no	unemployed	primary	no	2
SRR14801426	TB-333-3400-19_S171	Male	46	new_case	yes	yes	no	no	employed	specialized secondary	no	1
SRR14801425	TB-333-341-19_S282	Male	55	new_case	yes	yes	no	no	unemployed	primary	no	5
SRR14801424	TB-333-3416-19_S139	Male	48	previously_treated	yes	yes	yes	no	employed	secondary	no	0
SRR14801423	TB-333-346-19_S73	Male	47	new_case	yes	yes	no	no	unemployed	primary	yes	2
SRR14801422	TB-333-356-19_S177	Male	53	new_case	yes	yes	no	NA	unemployed	primary	no	3
SRR14801421	TB-333-3591-19_S62	Male	29	previously_treated	yes	yes	yes	yes	unemployed	primary	yes	1
SRR14801420	TB-333-3593-19_S148	Male	48	previously_treated	yes	yes	no	no	unemployed	secondary	no	7
SRR14801417	TB-333-3600-19_S164	Male	39	new_case	yes	yes	no	no	unemployed	secondary	NA	NA
SRR14801416	TB-333-362-19_S186	Male	24	new_case	yes	yes	yes	no	unemployed	secondary	yes	NA
SRR14801415	TB-333-3642-19_S260	Male	46	new_case	yes	yes	no	no	unemployed	primary	no	2
SRR14801414	TB-333-3649-19_S147	Male	83	new_case	yes	yes	no	no	retired	primary	no	0
SRR14801413	TB-333-3697-19_S152	Male	39	new_case	yes	yes	no	no	unemployed	specialized secondary	no	5
SRR14801412	TB-333-3728-19_S144	Male	23	new_case	yes	yes	no	yes	unemployed	primary	yes	NA
SRR14801411	TB-333-3729-19F_S112	Male	48	previously_treated	yes	yes	no	no	unemployed	primary	no	3
SRR14801410	TB-333-3732-19_S65	Male	34	new_case	yes	yes	no	no	unemployed	primary	no	2
SRR14801409	TB-333-3780-19_S179	Male	45	new_case	yes	yes	yes	no	unemployed	secondary	yes	NA
SRR14801408	TB-333-3785-19_S142	Male	56	previously_treated	yes	yes	no	no	unemployed	secondary	no	0
SRR14801406	TB-333-3793-19_S143	Male	47	new_case	yes	yes	yes	no	unemployed	secondary	no	4
SRR14801405	TB-333-3809-19_S261	Female	44	new_case	yes	yes	yes	no	disabled	secondary	no	1
SRR14801404	TB-333-3810-19_S166	Male	47	new_case	yes	yes	no	no	unemployed	secondary	no	0
SRR14801403	TB-333-3828-19_S263	Female	39	previously_treated	yes	yes	no	no	unemployed	primary	no	3
SRR14801402	TB-333-3831-19_S155	Male	62	new_case	yes	yes	no	no	unemployed	secondary	no	3
SRR14801400	TB-333-39-19_S120	Male	31	new_case	yes	yes	no	no	unemployed	secondary	NA	NA
SRR14801401	TB-333-3902-19-138_S57	Female	29	new_case	yes	yes	yes	no	unemployed	specialized secondary	no	2
SRR14801399	TB-333-392-19_S27	Male	82	new_case	yes	yes	no	no	retired	primary	no	4
SRR14801398	TB-333-3938-19_S50	Male	36	new_case	yes	yes	no	no	unemployed	secondary	no	3
SRR14801397	TB-333-3940-19-138_S56	Male	25	new_case	yes	yes	no	no	unemployed	secondary	no	6
SRR14801395	TB-333-3941-19_S275	Male	45	previously_treated	yes	yes	no	no	unemployed	secondary	no	1
SRR14801394	TB-333-3946-19_S138	Female	26	previously_treated	yes	yes	no	no	disabled	secondary	no	4
SRR14801393	TB-333-3982-19_S57	Male	27	new_case	yes	yes	no	no	unemployed	primary	no	4
SRR14801392	TB-333-4040-19_S59	Male	34	previously_treated	yes	yes	no	no	unemployed	secondary	no	0
SRR14801391	TB-333-4095-19_S73	Male	31	new_case	yes	yes	no	no	unemployed	secondary	no	3
SRR14801390	TB-333-4111-19_S140	Female	32	new_case	yes	yes	no	no	employed	primary	no	4
SRR14801389	TB-333-4137-19_S67	Female	45	new_case	yes	yes	no	no	unemployed	NA	no	2
SRR14801388	TB-333-4171-19-138_S51	Male	28	new_case	yes	yes	yes	no	unemployed	higher_education	no	2
SRR14801387	TB-333-4182-19_S272	Male	40	previously_treated	yes	yes	no	no	unemployed	secondary	yes	0
SRR14801386	TB-333-4189-19_S165	Male	29	new_case	yes	yes	no	no	disabled	primary	no	1
SRR14801384	TB-333-4193-19_S176	Male	46	new_case	yes	yes	yes	no	unemployed	secondary	no	3
SRR14801383	TB-333-4195-19_S149	Female	42	new_case	yes	yes	yes	no	employed	secondary	no	3
SRR14801382	TB-333-420-19_S43	Male	66	previously_treated	yes	yes	no	yes	retired	primary	yes	0
SRR14801381	TB-333-4274-19_S168	Male	46	new_case	yes	yes	no	no	employed	specialized secondary	no	4
SRR14801380	TB-333-4289-19_S271	Male		NA	NA	NA	NA	NA	NA	NA	NA	NA
SRR14801379	TB-333-4324-19_S181	Male	57	new_case	yes	yes	no	no	disabled	specialized secondary	no	1
SRR14801378	TB-333-4387-19_S80	Male	45	new_case	yes	yes	yes	no	disabled	secondary	no	4
SRR14801377	TB-333-4429-19_S183	Male	55	new_case	yes	yes	no	no	unemployed	secondary	no	1
SRR14801376	TB-333-451-19_S286	Male	29	new_case	yes	yes	no	yes	unemployed	secondary	no	1
SRR14801375	TB-333-4522-19_S274	Male	37	new_case	yes	yes	no	yes	unemployed	secondary	no	NA
SRR14801373	TB-333-4547-19-138_S112	Male	48	new_case	yes	yes	no	no	unemployed	primary	no	5
SRR14801372	TB-333-4566-19_S277	Male	30	new_case	yes	yes	yes	no	unemployed	secondary	no	2
SRR14801371	TB-333-4571-19_S262	Male	30	new_case	yes	yes	no	no	unemployed	no_education	no	0
SRR14801370	TB-333-460-19_S93	Male	40	new_case	yes	yes	no	no	unemployed	secondary	no	3
SRR14801369	TB-333-462-19_S83	Male	48	new_case	yes	yes	no	no	unemployed	secondary	no	1
SRR14801368	TB-333-4624-19_S157	Male	48	new_case	yes	yes	no	yes	unemployed	secondary	no	0
SRR14801367	TB-333-4657-19_S88	Male	28	new_case	yes	yes	no	yes	unemployed	primary	no	NA
SRR14801366	TB-333-4712-19-138_S48	Male	28	previously_treated	yes	yes	no	no	unemployed	primary	no	0
SRR14801365	TB-333-4787-19_S174	Female	48	new_case	yes	yes	no	no	unemployed	secondary	no	1
SRR14801364	TB-333-4790-19_S226	Female	34	previously_treated	yes	yes	no	no	disabled	primary	no	14
SRR14801362	TB-333-4823-19_S161	Male	48	new_case	yes	yes	no	no	unemployed	primary	no	2
SRR14801361	TB-333-4869-19_S74	Male	37	new_case	yes	yes	no	no	unemployed	primary	no	1
SRR14801360	TB-333-489-19_S46	Male	28	new_case	yes	yes	no	no	unemployed	primary	no	2
SRR14801359	TB-333-4940-19_S72	Male	29	new_case	yes	yes	no	no	unemployed	primary	no	1
SRR14801358	TB-333-5021-19-138_S129	Male	56	previously_treated	yes	yes	no	yes	unemployed	primary	no	2
SRR14801357	TB-333-510-19_S119	Female	23	new_case	yes	yes	yes	no	unemployed	secondary	no	1
SRR14801356	TB-333-5171-19_S273	Female	13	new_case	yes	yes	no	no	student	primary	no	4
SRR14801355	TB-333-5195-19_S52	Female	76	new_case	yes	yes	no	no	retired	secondary	no	3
SRR14801354	TB-333-52-19_S188	Male	38	new_case	yes	yes	no	no	unemployed	secondary	no	1
SRR14801353	TB-333-5403-19_S170	Male	33	new_case	yes	yes	no	no	unemployed	primary	no	1
SRR14801351	TB-333-5441-19_S70	Male	33	new_case	yes	yes	no	no	unemployed	secondary	no	4
SRR14801350	TB-333-5448-19_S175	Male	40	new_case	yes	yes	no	NA	unemployed	secondary	no	4
SRR14801349	TB-333-5492-19_S82	Male	47	new_case	yes	yes	no	no	unemployed	primary	no	1
SRR14801348	TB-333-5529-19_S64	Female	34	new_case	yes	yes	no	NA	unemployed	secondary	no	3
SRR14801347	TB-333-5531-19-138_S111	Male	45	new_case	yes	yes	no	no	disabled	secondary	no	1
SRR14801346	TB-333-5552-19_S55	Male	33	new_case	yes	yes	no	no	unemployed	primary	NA	NA
SRR14801345	TB-333-5553-19_S160	Male	31	new_case	yes	yes	yes	no	unemployed	primary	NA	NA
SRR14801344	TB-333-5559-19_S177	Male	35	previously_treated	yes	yes	yes	no	unemployed	primary	NA	NA
SRR14801343	TB-333-5561-19_S173	Male	25	previously_treated	yes	yes	no	no	unemployed	primary	NA	NA
SRR14801342	TB-333-5598-19_S172	Male	48	new_case	yes	yes	no	no	disabled	specialized secondary	no	2
SRR14801340	TB-333-5721-19_S167	Male	58	previously_treated	yes	yes	no	no	unemployed	secondary	yes	3
SRR14801339	TB-333-5723-19_S163	Female	46	new_case	yes	yes	no	no	unemployed	secondary	no	0
SRR14801338	TB-333-579-19_S180	Female	25	new_case	yes	yes	no	no	employed	specialized secondary	no	3
SRR14801337	TB-333-5817-19_S51	Male	38	new_case	yes	yes	no	no	unemployed	primary	no	3
SRR14801336	TB-333-5935-19-138_S47	Male	37	new_case	other	yes	yes	no	unemployed	secondary	NA	2
SRR14801335	TB-333-601-19_S127	Female	16	new_case	yes	yes	no	no	student	specialized secondary	no	1
SRR14801334	TB-333-615-19_S77	Male	33	new_case	yes	yes	no	yes	unemployed	primary	NA	NA
SRR14801333	TB-333-635-19_S12	Male	60	new_case	yes	yes	no	no	retired	primary	no	1
SRR14801332	TB-333-642-19_S76	Male	47	new_case	yes	yes	no	no	unemployed	primary	no	0
SRR14801331	TB-333-643-19_S84	Male	28	new_case	yes	yes	no	no	unemployed	secondary	no	3
SRR14801329	TB-333-662-19_S185	Female	52	previously_treated	yes	yes	no	no	unemployed	secondary	no	2
SRR14801328	TB-333-667-19_S43	Female	39	previously_treated	yes	yes	no	no	unemployed	secondary	no	1
SRR14801327	TB-333-765-19_S199	Female	29	new_case	yes	yes	no	no	employed	higher_education	no	6
SRR14801326	TB-333-808-19_S122	Male	31	new_case	yes	yes	no	no	unemployed	primary	NA	NA
SRR14801325	TB-333-818-19_S205	Male	33	new_case	yes	yes	no	no	employed	secondary	no	4
SRR14801324	TB-333-90-19_S1	Male	50	previously_treated	yes	yes	no	no	unemployed	secondary	yes	1
SRR14801323	TB-333-909-19_S44	Male	52	new_case	yes	yes	no	no	unemployed	secondary	no	0
SRR14801322	TB-333-9111-9_S72	Male	45	previously_treated	yes	yes	no	no	unemployed	secondary	no	2
SRR14801321	TB-333-959-19_S82	Female	52	new_case	yes	yes	no	no	unemployed	primary	no	1
SRR14801320	TB-333-964-19_S41	Male	54	new_case	yes	yes	yes	no	unemployed	primary	no	0
SRR14801318	TB-333-967-19_S38	Male	40	new_case	yes	yes	no	no	disabled	secondary	NA	3
SRR14801317	TB-444-1010-19-138_S19	Female	42	new_case	yes	yes	no	no	unemployed	secondary	no	0
SRR14801316	TB-444-1359-18_S186	Female	36	previously_treated	yes	yes	no	no	disabled	secondary	no	5
SRR14801315	TB-444-1559-18_S29	Male	56	new_case	yes	yes	yes	no	unemployed	secondary	no	1
SRR14801314	TB-444-1650-18_S16	Male	38	previously_treated	yes	yes	yes	no	unemployed	primary	NA	0
SRR14801313	TB-444-1834-18_S13	Male	50	new_case	yes	yes	yes	no	unemployed	secondary	no	0
SRR14801312	TB-444-2046-18_S28	Female	20	new_case	yes	yes	no	no	unemployed	primary	no	5
SRR14801311	TB-444-2061-19_S4	Male	51	previously_treated	yes	yes	no	no	unemployed	specialized secondary	NA	1
SRR14801310	TB-444-2225-18_S25	Female	79	new_case	yes	yes	no	no	retired	primary	no	1
SRR14801309	TB-444-2261-18_S13	Male	68	previously_treated	yes	yes	no	no	retired	secondary	no	6
SRR14801306	TB-444-2270-18_S198	Male	24	new_case	other	yes	yes	no	unemployed	specialized secondary	yes	2
SRR14801305	TB-444-2277-19_S230	Male	57	new_case	yes	yes	no	no	unemployed	secondary	yes	1
SRR14801304	TB-444-2281-18_S14	Male	37	previously_treated	yes	yes	yes	no	unemployed	primary	yes	4
SRR14801303	TB-444-2285-18_S199	Male	32	new_case	yes	yes	no	no	unemployed	primary	yes	0
SRR14801302	TB-444-2303-19_S28	Female	76	new_case	yes	yes	yes	no	retired	specialized secondary	no	0
SRR14801616	TB-444-2375-18_S10	Female	30	new_case	yes	yes	yes	no	unemployed	primary	no	2
SRR14801615	TB-444-2394-18_S11	Male	34	previously_treated	yes	yes	no	no	employed	secondary	NA	1
SRR14801614	TB-444-2409-18_S30	Male	31	previously_treated	yes	yes	no	no	unemployed	specialized secondary	no	0
SRR14801613	TB-444-2441-19_S8	Male	38	previously_treated	yes	yes	yes	no	employed	higher_education	yes	1
SRR14801612	TB-444-2479-18_S195	Male	37	previously_treated	yes	yes	yes	no	unemployed	secondary	yes	0
SRR14801610	TB-444-2485-19_S3	Male	65	new_case	yes	yes	yes	no	retired	secondary	no	0
SRR14801609	TB-444-2487-19_S27	Male	43	new_case	yes	yes	no	no	unemployed	secondary	no	0
SRR14801608	TB-444-2514-19_S13	Male	41	new_case	yes	yes	no	no	employed	specialized secondary	no	1
SRR14801607	TB-444-2523-18_S196	Male	39	new_case	yes	yes	yes	no	unemployed	higher_education	no	1
SRR14801606	TB-444-2543-18_S27	Male	57	previously_treated	yes	yes	yes	no	unemployed	higher_education	no	0
SRR14801605	TB-444-2576-19_S5	Female	42	new_case	yes	yes	yes	no	unemployed	primary	no	2
SRR14801604	TB-444-2588-18_S15	Male	42	previously_treated	yes	yes	no	no	unemployed	primary	NA	0
SRR14801603	TB-444-2623-18_S14	Male	31	previously_treated	yes	yes	yes	no	disabled	primary	yes	1
SRR14801602	TB-444-2635-19_S6	Male	25	previously_treated	yes	yes	yes	no	unemployed	primary	NA	0
SRR14801601	TB-444-2636-19_S29	Male	41	previously_treated	yes	yes	no	no	employed	primary	yes	1
SRR14801599	TB-444-2637-19_S229	Male	24	new_case	yes	yes	no	no	unemployed	primary	NA	0
SRR14801598	TB-444-2656-19_S9	Male	43	previously_treated	yes	yes	no	yes	unemployed	primary	yes	3
SRR14801597	TB-444-2672-18_S124	Female	53	previously_treated	yes	yes	no	yes	unemployed	primary	no	0
SRR14801596	TB-444-2673-18_S197	Male	61	new_case	yes	yes	no	no	retired	secondary	no	1
SRR14801595	TB-444-2677-18_S26	Male	46	new_case	yes	yes	yes	no	unemployed	specialized secondary	no	3
SRR14801594	TB-444-2692-18_S194	Female	68	previously_treated	yes	yes	yes	no	retired	secondary	no	0
SRR14801593	TB-444-2743-19_S228	Male	59	new_case	yes	yes	yes	no	unemployed	higher_education	no	0
SRR14801592	TB-444-2752-18_S193	Male	41	previously_treated	yes	yes	yes	yes	unemployed	primary	NA	0
SRR14801591	TB-444-2768-18_S89	Male	41	previously_treated	yes	yes	yes	no	unemployed	primary	yes	0
SRR14801590	TB-444-2788-19_S26	Male	58	new_case	yes	yes	no	no	unemployed	secondary	no	0
SRR14801588	TB-444-2848-18_S47	Female	53	new_case	yes	yes	yes	no	unemployed	specialized secondary	no	0
SRR14801587	TB-444-2853-18_S192	Male	34	previously_treated	other	yes	yes	no	unemployed	specialized secondary	yes	2
SRR14801586	TB-444-2866-19_S6	Male	65	previously_treated	yes	yes	yes	no	retired	secondary	no	1
SRR14801584	TB-444-2900-19-138_S131	Male	29	new_case	yes	yes	yes	yes	unemployed	secondary	yes	1
SRR14802178	TB-444-2918-18_S36	Male	52	previously_treated	yes	yes	yes	no	unemployed	specialized secondary	no	4
SRR14802177	TB-444-2950-18_S211	Male	38	previously_treated	other	yes	yes	no	unemployed	primary	NA	1
SRR14802176	TB-444-2978-18_S212	Female	20	new_case	yes	yes	yes	no	student	higher_education	yes	5
SRR14802175	TB-444-2998-18_S32	Male	43	new_case	yes	yes	yes	no	unemployed	primary	no	1
SRR14802174	TB-444-300-18_S95	Male	42	previously_treated	yes	yes	no	no	unemployed	primary	NA	0
SRR14802173	TB-444-3038-18_S213	Female	35	new_case	yes	yes	yes	no	unemployed	specialized secondary	no	3
SRR14802171	TB-444-3065-18_S85	Male	28	new_case	yes	yes	yes	no	employed	specialized secondary	NA	1
SRR14802170	TB-444-3082-18_S35	Male	47	new_case	yes	yes	yes	no	unemployed	primary	NA	0
SRR14802169	TB-444-3085-18_S209	Male	32	new_case	yes	yes	no	no	unemployed	primary	no	1
SRR14802168	TB-444-3106-18_S205	Male	36	new_case	yes	yes	yes	no	unemployed	secondary	no	1
SRR14802167	TB-444-3134-18_S207	Male	41	new_case	yes	yes	no	no	unemployed	primary	no	1
SRR14802166	TB-444-3180-18_S208	Male	37	new_case	yes	yes	yes	no	unemployed	secondary	yes	0
SRR14802165	TB-444-3199-18_S191	Male	57	previously_treated	yes	yes	yes	yes	unemployed	primary	no	0
SRR14802164	TB-444-3209-18_S44	Male	61	previously_treated	yes	yes	no	no	retired	specialized secondary	no	1
SRR14802163	TB-444-3271-18_S87	Male	49	new_case	yes	yes	no	yes	employed	specialized secondary	no	0
SRR14802162	TB-444-3272-18_S17	Male	36	new_case	yes	yes	no	no	unemployed	primary	no	4
SRR14802160	TB-444-3284-18_S90	Female	45	previously_treated	yes	yes	yes	no	employed	secondary	no	0
SRR14802159	TB-444-3322-18_S19	Male	42	new_case	yes	yes	no	no	unemployed	secondary	no	3
SRR14802158	TB-444-3335-18_S210	Female	26	previously_treated	yes	yes	yes	no	unemployed	secondary	no	1
SRR14802157	TB-444-3342-18_S202	Male	39	previously_treated	yes	yes	no	no	unemployed	specialized secondary	no	1
SRR14802156	TB-444-3371-18_S45	Male	37	previously_treated	yes	yes	yes	no	unemployed	secondary	yes	0
SRR14802155	TB-444-3392-18_S121	Female	31	previously_treated	yes	yes	no	yes	unemployed	primary	no	1
SRR14802154	TB-444-3398-18_S34	Female	42	previously_treated	yes	yes	yes	no	disabled	primary	no	0
SRR14802153	TB-444-3402-18_S204	Male	47	previously_treated	yes	yes	no	NA	unemployed	primary	no	0
SRR14802152	TB-444-3403-18_S18	Male	38	previously_treated	yes	yes	no	no	disabled	primary	no	3
SRR14802151	TB-444-3404-18_S31	Male	34	previously_treated	yes	yes	yes	yes	unemployed	secondary	yes	0
SRR14802149	TB-444-3405-18_S206	Male	61	previously_treated	yes	yes	yes	no	unemployed	secondary	no	0
SRR14802148	TB-444-3447-18_S201	Male	44	previously_treated	yes	yes	no	no	unemployed	primary	NA	1
SRR14802147	TB-444-3449-18_S166	Male	53	previously_treated	yes	yes	yes	no	unemployed	specialized secondary	no	1
SRR14802146	TB-444-3464-18_S20	Female	16	new_case	yes	yes	yes	no	student	secondary	no	0
SRR14802145	TB-444-3514-18_S33	Female	60	new_case	yes	yes	no	no	retired	secondary	no	0
SRR14802144	TB-444-3544-18_S214	Male	40	new_case	yes	yes	no	no	unemployed	secondary	no	0
SRR14802143	TB-444-3558-18_S132	Male	41	previously_treated	yes	yes	yes	no	unemployed	specialized secondary	NA	1
SRR14802142	TB-444-3582-18_S46	Male	62	new_case	yes	yes	yes	no	retired	secondary	no	1
SRR14802141	TB-444-3655-18_S128	Male	31	new_case	yes	yes	yes	no	unemployed	secondary	NA	0
SRR14802140	TB-444-3672-18_S164	Male	54	previously_treated	yes	yes	yes	no	NA	secondary	no	5
SRR14802138	TB-444-3698-18_S161	Male	30	previously_treated	yes	yes	yes	no	unemployed	secondary	NA	2
SRR14802137	TB-444-3732-18_S203	Male	22	new_case	yes	yes	no	no	student	secondary	no	1
SRR14802136	TB-444-3733-18_S200	Male	46	new_case	yes	yes	yes	no	unemployed	secondary	no	0
SRR14802135	TB-444-3776-18_S86	Male	25	new_case	yes	yes	no	no	unemployed	primary	yes	0
SRR14802134	TB-444-3788-18_S160	Male	42	previously_treated	yes	yes	yes	no	unemployed	secondary	NA	2
SRR14802133	TB-444-3817-18_S133	Male	46	previously_treated	yes	yes	no	no	unemployed	primary	yes	7
SRR14802132	TB-444-3826-18_S120	Male	50	new_case	yes	yes	yes	no	unemployed	secondary	yes	1
SRR14802131	TB-444-3830-18_S130	Male	26	previously_treated	yes	yes	yes	no	unemployed	primary	yes	3
SRR14802130	TB-444-3831-18_S41	Female	60	previously_treated	yes	yes	no	no	retired	secondary	no	0
SRR14802129	TB-444-3833-18_S163	Male	70	previously_treated	yes	yes	no	no	retired	primary	no	0
SRR14802127	TB-444-3866-18_S88	Male	49	new_case	yes	yes	no	no	unemployed	primary	no	1
SRR14802126	TB-444-3876-18_S109	Male	34	new_case	yes	yes	yes	no	unemployed	specialized secondary	no	1
SRR14802125	TB-444-3896-18_S126	Male	31	new_case	yes	yes	no	no	employed	specialized secondary	no	2
SRR14802124	TB-444-3910-18_S187	Male	31	new_case	yes	yes	yes	no	unemployed	primary	yes	0
SRR14802123	TB-444-3916-18_S167	Male	45	previously_treated	yes	yes	yes	no	unemployed	primary	yes	0
SRR14802122	TB-444-3932-18_S105	Male	29	new_case	yes	yes	no	no	unemployed	primary	no	3
SRR14802121	TB-444-3933-18_S165	Male	39	new_case	yes	yes	yes	no	unemployed	primary	NA	1
SRR14802120	TB-444-3935-19_S29	Male	49	new_case	yes	yes	no	no	unemployed	secondary	NA	0
SRR14802119	TB-444-3952-18_S162	Male	42	previously_treated	yes	yes	yes	no	disabled	specialized secondary	no	3
SRR14802118	TB-444-3959-19_S77	Male	6	new_case	yes	yes	yes	no	unemployed	no_education	no	2
SRR14802116	TB-444-3963-18_S104	Male	63	previously_treated	yes	yes	no	no	retired	primary	no	2
SRR14802115	TB-444-3964-18_S48	Male	23	new_case	yes	yes	no	no	disabled	specialized secondary	NA	7
SRR14802114	TB-444-398-19_S253	Male	8	new_case	yes	yes	yes	no	student	primary	no	2
SRR14802113	TB-444-4048-18_S125	Male	42	new_case	yes	yes	no	no	unemployed	primary	no	2
SRR14802112	TB-444-4060-19_S76	Female	76	new_case	yes	yes	no	no	retired	primary	no	1
SRR14802111	TB-444-4067-19_S12	Male	39	previously_treated	yes	yes	yes	no	unemployed	primary	yes	1
SRR14802110	TB-444-4072-19_S2	Male	45	previously_treated	yes	yes	yes	no	unemployed	secondary	NA	1
SRR14802109	TB-444-4076-18_S98	Male	44	new_case	yes	yes	no	yes	unemployed	primary	no	1
SRR14802108	TB-444-4122-19_S10	Male	52	previously_treated	yes	yes	no	yes	unemployed	primary	no	1
SRR14802107	TB-444-4173-19_S1	Male	32	new_case	yes	yes	no	no	unemployed	primary	no	2
SRR14802104	TB-444-4175-18_S101	Male	43	previously_treated	yes	yes	yes	no	disabled	secondary	no	4
SRR14802103	TB-444-4186-19_S35	Male	60	previously_treated	yes	yes	yes	no	unemployed	specialized secondary	no	1
SRR14802102	TB-444-4187-19_S287	Male	37	new_case	yes	yes	no	no	unemployed	secondary	no	2
SRR14802101	TB-444-4195-18_S31	Male	61	previously_treated	yes	yes	yes	no	retired	specialized secondary	yes	4
SRR14802100	TB-444-4213-18_S99	Female	44	previously_treated	yes	yes	yes	no	unemployed	secondary	no	2
SRR14802099	TB-444-4234-18_S111	Male	28	new_case	yes	yes	yes	no	unemployed	specialized secondary	no	2
SRR14802098	TB-444-4256-19_S3	Male	48	new_case	yes	yes	no	no	unemployed	primary	yes	0
SRR14802097	TB-444-4271-19_S5	Male	42	previously_treated	yes	yes	yes	no	unemployed	secondary	no	1
SRR14802096	TB-444-4275-19_S286	Female	60	previously_treated	yes	yes	yes	no	retired	primary	yes	1
SRR14802095	TB-444-4276-19_S7	Female	44	previously_treated	yes	yes	yes	yes	unemployed	specialized secondary	no	1
SRR14802093	TB-444-4300-18_S131	Female	24	new_case	yes	yes	yes	no	unemployed	primary	no	2
SRR14802092	TB-444-4303-18_S110	Male	44	previously_treated	yes	yes	yes	no	unemployed	secondary	no	0
SRR14802091	TB-444-4303-19_S83	Female	40	new_case	yes	yes	no	no	unemployed	secondary	no	2
SRR14802090	TB-444-4310-18_S107	Female	43	new_case	yes	yes	yes	no	unemployed	specialized secondary	no	2
SRR14802089	TB-444-4313-18_S129	Female	36	new_case	yes	yes	no	no	unemployed	specialized secondary	no	5
SRR14802088	TB-444-4316-18_S127	Male	31	previously_treated	yes	yes	yes	no	unemployed	higher_education	no	0
SRR14802087	TB-444-4320-18_S38	Male	68	new_case	yes	yes	no	no	retired	primary	no	2
SRR14802086	TB-444-4321-18_S39	Male	54	new_case	yes	yes	yes	no	unemployed	primary	no	4
SRR14802085	TB-444-4325-19_S89	Male	45	new_case	yes	yes	no	yes	employed	secondary	no	1
SRR14802084	TB-444-4336-19_S44	Male	36	previously_treated	yes	yes	no	no	unemployed	specialized secondary	no	2
SRR14802082	TB-444-4347-19_S75	Male	41	previously_treated	yes	yes	no	no	unemployed	secondary	NA	3
SRR14802081	TB-444-4372-18_S52	Female	48	new_case	yes	yes	yes	yes	unemployed	specialized secondary	no	1
SRR14802080	TB-444-4380-18_S106	Female	31	previously_treated	other	yes	yes	no	unemployed	specialized secondary	no	2
SRR14802079	TB-444-4386-19_S33	Male	36	previously_treated	yes	yes	yes	no	unemployed	primary	yes	1
SRR14802078	TB-444-4394-19_S24	Male	35	new_case	yes	yes	yes	no	disabled	secondary	no	0
SRR14802077	TB-444-4396-18_S108	Male	21	previously_treated	yes	yes	yes	no	unemployed	primary	NA	0
SRR14802076	TB-444-4406-19_S22	Female	19	new_case	yes	yes	no	no	unemployed	secondary	no	0
SRR14802075	TB-444-4422-18_S100	Male	50	new_case	yes	yes	no	no	unemployed	primary	no	0
SRR14802074	TB-444-4427-19_S34	Female	55	new_case	yes	yes	yes	no	unemployed	specialized secondary	no	1
SRR14802073	TB-444-4429-19_S30	Male	57	previously_treated	yes	yes	no	no	unemployed	specialized secondary	yes	0
SRR14802071	TB-444-4442-18_S123	Male	40	previously_treated	yes	yes	yes	no	unemployed	primary	yes	3
SRR14802070	TB-444-4458-19_S84	Male	38	previously_treated	yes	yes	yes	yes	unemployed	primary	yes	0
SRR14802069	TB-444-4476-19_S11	Male	61	new_case	yes	yes	yes	no	retired	secondary	no	1
SRR14802068	TB-444-4535-18_S26	Male	15	new_case	yes	yes	yes	no	student	primary	no	5
SRR14802067	TB-444-4537-18_S26	Male	70	new_case	yes	yes	no	no	retired	specialized secondary	no	3
SRR14802066	TB-444-4548-18_S103	Male	59	previously_treated	yes	yes	no	no	unemployed	primary	NA	1
SRR14802065	TB-444-4553-18_S24	Male	59	previously_treated	yes	yes	yes	yes	unemployed	primary	no	0
SRR14802064	TB-444-4569-19_S28	Male	66	new_case	yes	yes	no	no	retired	primary	no	2
SRR14802063	TB-444-4571-18_S30	Male	37	previously_treated	yes	yes	no	no	unemployed	primary	yes	0
SRR14802062	TB-444-4579-19_S20	Female	36	previously_treated	yes	yes	yes	no	unemployed	primary	no	1
SRR14802060	TB-444-4580-19_S21	Female	28	previously_treated	yes	yes	yes	no	unemployed	specialized secondary	no	0
SRR14802059	TB-444-4606-19_S79	Male	46	new_case	yes	yes	yes	no	unemployed	secondary	yes	0
SRR14802058	TB-444-4609-19_S23	Male	37	new_case	yes	yes	no	no	employed	primary	no	3
SRR14802057	TB-444-4618-18_S122	Male	56	new_case	yes	yes	yes	no	unemployed	secondary	no	1
SRR14802056	TB-444-463-19_S68	Female	51	new_case	yes	yes	yes	no	retired	secondary	no	0
SRR14802055	TB-444-4648-19_S25	Male	50	new_case	yes	yes	no	no	unemployed	NA	no	0
SRR14802054	TB-444-4676-19_S91	Male	67	previously_treated	yes	yes	no	no	retired	secondary	no	4
SRR14802053	TB-444-4679-18_S32	Male	40	new_case	yes	yes	yes	yes	unemployed	secondary	no	0
SRR14802052	TB-444-4688-19_S31	Male	58	new_case	yes	yes	yes	NA	employed	specialized secondary	no	2
SRR14802051	TB-444-4689-19_S82	Female	41	previously_treated	yes	yes	no	no	disabled	specialized secondary	no	4
SRR14802049	TB-444-4693-19_S26	Female	57	new_case	yes	yes	no	no	retired	secondary	no	1
SRR14802048	TB-444-4717-19_S27	Male	36	new_case	yes	yes	yes	no	unemployed	secondary	no	2
SRR14802047	TB-444-4718-19_S80	Female	63	new_case	yes	yes	yes	no	retired	secondary	no	0
SRR14802046	TB-444-4731-18_S37	Male	41	previously_treated	yes	yes	yes	no	unemployed	secondary	no	1
SRR14802045	TB-444-4737-19_S52	Male	39	new_case	yes	yes	yes	no	unemployed	primary	yes	0
SRR14802044	TB-444-4749-18_S27	Male	72	new_case	yes	yes	yes	no	disabled	primary	no	0
SRR14802043	TB-444-4755-19_S51	Male	39	new_case	yes	yes	yes	no	unemployed	specialized secondary	no	1
SRR14802042	TB-444-4756-19_S85	Male	35	previously_treated	yes	yes	yes	no	unemployed	primary	yes	1
SRR14802041	TB-444-4775-18_S28	Male	34	previously_treated	yes	yes	yes	no	unemployed	secondary	no	NA
SRR14802040	TB-444-4784-19_S50	Male	52	previously_treated	yes	yes	yes	no	employed	secondary	yes	1
SRR14802038	TB-444-4789-19_S37	Female	44	previously_treated	yes	yes	no	no	unemployed	primary	no	0
SRR14802037	TB-444-4824-18_S111	Female	69	new_case	yes	yes	yes	no	retired	secondary	no	1
SRR14802036	TB-444-4827-19_S49	Male	36	previously_treated	yes	2	yes	no	unemployed	primary	yes	1
SRR14802035	TB-444-4848-18_S25	Male	36	new_case	yes	yes	yes	no	unemployed	secondary	no	2
SRR14802034	TB-444-4875-19_S32	Female	43	new_case	yes	yes	yes	no	unemployed	specialized secondary	no	1
SRR14802033	TB-444-4887-19_S53	Female	15	new_case	yes	yes	yes	no	student	secondary	no	4
SRR14802032	TB-444-4911-19_S47	Male	50	previously_treated	yes	yes	yes	no	unemployed	primary	no	0
SRR14802031	TB-444-4934-19_S86	Male	31	new_case	yes	yes	yes	no	unemployed	specialized secondary	no	1
SRR14802030	TB-444-4960-18_S28	Male	63	new_case	yes	yes	yes	no	employed	higher_education	no	1
SRR14802029	TB-444-4990-18_S103	Male	33	previously_treated	yes	yes	yes	no	disabled	specialized secondary	no	2
SRR14802027	TB-444-4991-18_S27	Male	37	previously_treated	yes	yes	yes	no	unemployed	primary	yes	2
SRR14802026	TB-444-5001-19_S71	Male	37	new_case	yes	yes	no	NA	unemployed	secondary	no	0
SRR14802025	TB-444-5006-19_S46	Male	34	new_case	yes	yes	no	no	unemployed	primary	no	2
SRR14802024	TB-444-5008-19_S48	Female	50	previously_treated	yes	yes	yes	no	unemployed	primary	no	1
SRR14802023	TB-444-5010-19_S63	Male	47	previously_treated	yes	yes	no	no	disabled	specialized secondary	no	5
SRR14802022	TB-444-5043-19_S19	Male	42	new_case	yes	yes	no	NA	unemployed	primary	no	4
SRR14802021	TB-444-5101-18_S40	Male	35	new_case	yes	yes	yes	no	unemployed	secondary	no	0
SRR14802020	TB-444-5103-19_S15	Male	38	new_case	yes	yes	no	no	unemployed	specialized secondary	no	2
SRR14802019	TB-444-5116-18_S36	Male	52	new_case	yes	yes	yes	no	unemployed	specialized secondary	no	1
SRR14802018	TB-444-5116-19_S70	Female	36	previously_treated	yes	yes	no	no	unemployed	primary	no	1
SRR14802016	TB-444-5132-19_S57	Male	20	new_case	yes	yes	no	no	student	secondary	no	4
SRR14802015	TB-444-5139-18_S43	Male	35	previously_treated	yes	yes	yes	no	unemployed	specialized secondary	no	4
SRR14802014	TB-444-5172-19_S87	Male	51	new_case	yes	2	no	no	unemployed	NA	no	0
SRR14802013	TB-444-5217-19_S90	Male	64	new_case	yes	yes	yes	no	employed	secondary	no	1
SRR14802012	TB-444-5286-18_S34	Female	36	previously_treated	yes	yes	yes	no	unemployed	primary	yes	NA
SRR14802011	TB-444-5310-18_S97	Male	47	new_case	yes	yes	yes	no	unemployed	secondary	no	0
SRR14802010	TB-444-5319-19_S39	Male	40	new_case	yes	yes	no	no	unemployed	primary	no	3
SRR14802009	TB-444-5320-18_S21	Male	43	new_case	yes	yes	no	no	unemployed	secondary	yes	0
SRR14802008	TB-444-5322-19_S59	Female	26	new_case	yes	yes	yes	no	employed	specialized secondary	no	3
SRR14802007	TB-444-5328-19_S67	Male	38	new_case	yes	yes	no	no	unemployed	primary	no	1
SRR14802005	TB-444-5331-19_S41	Male	83	new_case	yes	yes	yes	no	retired	secondary	no	0
SRR14802004	TB-444-5337-19_S254	Female	32	previously_treated	yes	yes	yes	no	unemployed	secondary	no	1
SRR14802003	TB-444-5345-18_S23	Male	40	previously_treated	yes	yes	no	no	unemployed	specialized secondary	no	1
SRR14802002	TB-444-5363-18_S57	Male	41	previously_treated	yes	yes	no	no	unemployed	specialized secondary	no	2
SRR14802001	TB-444-5376-18_S110	Male	47	new_case	yes	yes	yes	no	unemployed	primary	no	2
SRR14802000	TB-444-5381-18_S22	Male	44	new_case	yes	yes	yes	yes	unemployed	secondary	no	1
SRR14801999	TB-444-5382-18_S181	Female	33	new_case	yes	yes	yes	no	unemployed	secondary	no	3
SRR14801998	TB-444-5394-19_S65	Male	36	new_case	yes	yes	yes	no	unemployed	secondary	no	0
SRR14801997	TB-444-5397-18_S29	Male	28	new_case	yes	4	yes	NA	0	NA	NA	0
SRR14801996	TB-444-5423-19_S66	Male	37	new_case	yes	yes	yes	no	unemployed	specialized secondary	no	0
SRR14801993	TB-444-5426-18_S29	Male	33	previously_treated	yes	yes	yes	no	unemployed	higher_education	no	3
SRR14801992	TB-444-5430-19_S74	Male	45	new_case	yes	yes	yes	no	unemployed	higher_education	NA	3
SRR14801991	TB-444-5442-18_S64	Male	40	new_case	yes	yes	no	no	unemployed	primary	yes	0
SRR14801990	TB-444-5470-19_S58	Male	53	new_case	yes	yes	yes	no	unemployed	secondary	no	0
SRR14801989	TB-444-5477-19_S54	Male	42	new_case	yes	yes	yes	no	unemployed	secondary	no	1
SRR14801988	TB-444-5488-18_S35	Male	28	new_case	yes	yes	yes	yes	unemployed	primary	NA	0
SRR14801987	TB-444-5530-19_S42	Female	65	new_case	yes	yes	no	no	retired	primary	no	1
SRR14801986	TB-444-5545-19_S56	Female	55	new_case	yes	yes	no	no	retired	specialized secondary	no	1
SRR14801985	TB-444-5571-19_S68	Male	24	new_case	yes	yes	no	no	unemployed	primary	yes	0
SRR14801984	TB-444-5591-19_S72	Male	52	new_case	yes	yes	yes	no	unemployed	specialized secondary	no	0
SRR14801982	TB-444-5601-18_S188	Male	30	new_case	yes	yes	no	no	employed	specialized secondary	no	3
SRR14801981	TB-444-5604-19_S64	Male	50	new_case	yes	yes	yes	no	unemployed	specialized secondary	no	2
SRR14801980	TB-444-5609-18_S182	Male	36	new_case	yes	yes	yes	no	unemployed	primary	yes	0
SRR14801979	TB-444-5610-18_S50	Male	61	new_case	yes	yes	no	no	unemployed	secondary	no	1
SRR14801978	TB-444-5612-18_S51	Male	43	new_case	yes	yes	yes	no	retired	specialized secondary	no	0
SRR14801977	TB-444-5626-18_S58	Male	62	new_case	yes	yes	yes	no	retired	secondary	no	1
SRR14801976	TB-444-5636-19_S69	Male	66	previously_treated	yes	yes	yes	no	retired	secondary	no	1
SRR14801975	TB-444-5657-18_S60	Female	55	new_case	yes	yes	no	no	retired	secondary	no	0
SRR14801974	TB-444-5756-18_S179	Male	56	previously_treated	yes	yes	yes	no	unemployed	secondary	no	1
SRR14801973	TB-444-5769-18_S62	Female	57	new_case	other	yes	yes	no	retired	specialized secondary	no	0
SRR14801971	TB-444-5796-18_S63	Male	52	new_case	yes	yes	yes	no	employed	higher_education	no	0
SRR14801970	TB-444-5924-18_S109	Male	39	previously_treated	yes	yes	yes	no	unemployed	primary	yes	1
SRR14801969	TB-444-5959-18_S49	Male	53	new_case	yes	yes	no	no	unemployed	specialized secondary	no	1
SRR14801968	TB-444-5993-18_S30	Male		NA	NA	NA	NA	NA	NA	NA	NA	NA
SRR14801967	TB-444-6003-18_S100	Male	22	new_case	yes	yes	yes	no	student	higher_education	no	0
SRR14801966	TB-444-6008-18_S46	Male	31	previously_treated	yes	yes	yes	no	disabled	primary	no	3
SRR14801965	TB-444-6061-18_S104	Male	41	new_case	yes	yes	no	no	unemployed	primary	yes	0
SRR14801964	TB-444-6068-18_S49	Male	42	previously_treated	yes	yes	yes	no	unemployed	specialized secondary	yes	4
SRR14801963	TB-444-6093-18_S105	Male	55	previously_treated	yes	yes	no	no	unemployed	secondary	no	2
SRR14801962	TB-444-6103-18_S47	Male	39	previously_treated	yes	yes	yes	no	unemployed	secondary	yes	2
SRR14801960	TB-444-6152-18_S102	Male	42	new_case	yes	yes	yes	no	unemployed	primary	yes	0
SRR14801959	TB-444-6160-18_S125	Male	28	new_case	yes	yes	yes	no	unemployed	secondary	NA	4
SRR14801958	TB-444-6199-18_S51	Female	41	previously_treated	yes	yes	no	no	unemployed	specialized secondary	no	2
SRR14801957	TB-444-6200-18_S180	Female	40	new_case	yes	yes	no	no	unemployed	secondary	no	11
SRR14801956	TB-444-6232-18_S59	Male	39	previously_treated	yes	yes	yes	no	unemployed	secondary	NA	4
SRR14801955	TB-444-6285-18_S99	Male	46	previously_treated	yes	yes	no	no	unemployed	specialized secondary	NA	1
SRR14801954	TB-444-6286-18_S101	Female	29	new_case	yes	yes	yes	no	unemployed	secondary	no	4
SRR14801953	TB-444-6287-18_S61	Male	53	new_case	yes	yes	yes	no	unemployed	secondary	no	0
SRR14801952	TB-444-6299-18_S42	Female	57	new_case	yes	yes	no	no	retired	secondary	no	3
SRR14801951	TB-444-6323-18_S44	Male	45	new_case	yes	yes	yes	no	unemployed	specialized secondary	no	0
SRR14801949	TB-444-6340-18_S96	Male	50	previously_treated	yes	yes	yes	no	employed	primary	no	1
SRR14801948	TB-444-6343-18_S176	Male	35	new_case	other	yes	yes	no	unemployed	secondary	yes	0
SRR14801947	TB-444-6404-18_S178	Male	40	previously_treated	yes	yes	yes	no	unemployed	specialized secondary	no	0
SRR14801946	TB-444-6524-18_S134	Male	31	previously_treated	yes	yes	no	no	employed	higher_education	no	3
SRR14801945	TB-444-6556-18_S132	Male	44	new_case	yes	yes	yes	yes	unemployed	secondary	yes	0
SRR14801944	TB-444-6581-18_S33	Male	20	previously_treated	yes	4	yes	no	unemployed	no_education	yes	2
SRR14801943	TB-444-6584-18_S50	Male	36	previously_treated	yes	yes	yes	yes	unemployed	primary	NA	0
SRR14801942	TB-444-6642-18_S175	Male	63	new_case	yes	yes	yes	no	retired	primary	no	0
SRR14801941	TB-444-6669-18_S126	Male	25	new_case	yes	yes	no	no	unemployed	primary	no	1
SRR14801940	TB-444-6671-18_S130	Male	33	new_case	yes	yes	yes	no	unemployed	specialized secondary	no	2
SRR14801938	TB-444-6715-18_S129	Male	29	new_case	yes	yes	yes	no	unemployed	secondary	no	4
SRR14801937	TB-444-6730-18_S177	Male	41	previously_treated	yes	yes	no	no	unemployed	secondary	yes	0
SRR14801936	TB-444-6731-18_S131	Male	55	new_case	yes	yes	yes	no	unemployed	secondary	NA	0
SRR14801935	TB-444-6799-18_S53	Male	34	new_case	yes	yes	yes	no	unemployed	primary	yes	0
SRR14801934	TB-444-6811-18_S54	Female	27	new_case	yes	yes	yes	no	employed	specialized secondary	no	2
SRR14801933	TB-444-6812-18_S127	Female	68	new_case	yes	yes	yes	no	retired	specialized secondary	no	1
SRR14801932	TB-444-6829-18_S133	Male	59	new_case	yes	yes	no	no	disabled	specialized secondary	no	1
SRR14801931	TB-444-6831-18_S128	Male	41	new_case	yes	yes	yes	no	employed	secondary	no	4
SRR14801930	TB-444-6836-18_S52	Male	23	previously_treated	yes	yes	yes	no	unemployed	specialized secondary	yes	0
SRR14801929	TB-444-6869-18_S124	Female	49	new_case	yes	yes	no	no	unemployed	primary	no	0
SRR14801927	TB-444-715-19-138_S17	Male	55	new_case	yes	yes	yes	yes	unemployed	secondary	NA	0
SRR14801926	TB-444-80-19_S256	Male	30	previously_treated	yes	yes	yes	no	unemployed	specialized secondary	no	3
SRR14801925	TB-444-894-19-138_S16	Male	35	previously_treated	yes	yes	no	no	unemployed	primary	no	1
SRR14801924	TB-444-990-19-138_S18	Male	42	previously_treated	yes	yes	yes	no	unemployed	secondary	yes	1
SRR14801923	TB-555-1951-19_S2	Male	57	new_case	yes	yes	no	no	unemployed	primary	no	8
SRR14801922	TB-555-5967-19_S248	Male	47	new_case	yes	2	no	no	unemployed	specialized secondary	no	2
SRR14801921	TB-DNA0334_S191	Female	63	new_case	yes	yes	no	no	unemployed	secondary	no	0
SRR14801920	TB-DNA0335_S192	Male	49	previously_treated	yes	yes	no	no	disabled	secondary	NA	3
SRR14801919	TB-DNA0336_S193	Male	35	new_case	yes	yes	no	no	unemployed	secondary	no	2
SRR14801918	TB-DNA0337_S194	Male	43	new_case	yes	yes	yes	no	unemployed	secondary	no	2
SRR14801916	TB-DNA0338_S195	Female	62	new_case	yes	yes	yes	no	retired	primary	no	0
SRR14801915	TB-DNA0339_S196	Male	53	previously_treated	yes	yes	no	no	unemployed	primary	no	0
SRR14801914	TB-DNA0340_S197	Male	61	new_case	yes	yes	yes	yes	retired	specialized secondary	no	2
SRR14801913	TB-DNA0341_S198	Female	27	new_case	yes	yes	no	NA	employed	primary	NA	3
SRR14801912	TB-DNA0342_S199	Female	54	previously_treated	yes	yes	yes	no	unemployed	primary	no	4
SRR14801911	TB-DNA0343_S200	Female	2	new_case	yes	yes	no	no	unemployed	no_education	no	4
SRR14801910	TB-DNA0344_S201	Male	32	new_case	yes	yes	no	no	unemployed	secondary	no	3
SRR14801909	TB-DNA0345_S202	Male	86	new_case	yes	yes	yes	no	retired	primary	no	5
SRR14801908	TB-DNA0346_S203	Male	30	previously_treated	yes	yes	no	no	unemployed	primary	no	NA
SRR14801907	TB-DNA0347_S204	Male	32	new_case	yes	yes	no	no	unemployed	specialized secondary	no	1
SRR14801905	TB-DNA0348_S205	Female	25	previously_treated	yes	yes	yes	no	unemployed	primary	no	4
SRR14801904	TB-DNA0349_S206	Male	34	new_case	yes	yes	yes	no	employed	secondary	no	2
SRR14801903	TB-DNA0350_S207	Male	35	new_case	yes	yes	no	no	unemployed	primary	no	0
SRR14801902	TB-DNA0351_S208	Male	59	new_case	yes	yes	yes	no	employed	primary	no	1
SRR14801901	TB-DNA0352_S209	Male	48	previously_treated	yes	yes	yes	no	unemployed	secondary	no	2
SRR14801900	TB-DNA0353_S210	Female	22	new_case	yes	yes	no	no	unemployed	primary	no	3
SRR14801899	TB-DNA0354_S211	Female	49	new_case	yes	yes	no	no	unemployed	primary	no	11
SRR14801898	TB-DNA0355_S212	Male	46	new_case	yes	yes	no	no	unemployed	secondary	no	1
SRR14801897	TB-DNA0356_S213	Male	61	previously_treated	yes	yes	yes	yes	unemployed	specialized secondary	yes	1
SRR14801896	TB-DNA0357_S214	Female	29	previously_treated	yes	yes	yes	yes	unemployed	primary	no	1
SRR14801894	TB-DNA0358_S215	Male	39	new_case	yes	yes	no	no	unemployed	secondary	no	3
SRR14801893	TB-DNA0359_S216	Male	23	new_case	yes	yes	yes	no	unemployed	specialized secondary	no	1
SRR14801892	TB-DNA0361_S218	Male	55	previously_treated	yes	yes	yes	yes	unemployed	secondary	NA	NA
SRR14801891	TB-DNA0362_S219	Male	32	previously_treated	yes	yes	no	yes	unemployed	no_education	no	0
SRR14801890	TB-DNA0364_S221	Male	22	new_case	yes	yes	no	no	unemployed	primary	no	2
SRR14801889	TB-DNA0365_S222	Female	43	new_case	yes	yes	no	no	unemployed	secondary	no	2
SRR14801888	TB-DNA0366_S223	Male	52	new_case	yes	yes	no	no	disabled	secondary	no	2
SRR14801887	TB-DNA0367_S224	Male	37	new_case	yes	yes	no	no	disabled	primary	NA	5
SRR14801886	TB-DNA0368_S225	Female	35	new_case	yes	yes	yes	no	disabled	secondary	no	2
SRR14801885	TB-DNA0370_S227	Male	55	new_case	yes	yes	no	no	unemployed	primary	no	0
SRR14801882	TB-DNA0371_S228	Male		NA	NA	NA	NA	NA	NA	NA	NA	NA
SRR14802180	TB-DNA0372_S229	Male	59	new_case	yes	yes	yes	no	employed	secondary	no	3
SRR14802286	TB-DNA0373_S230	Male	31	previously_treated	yes	yes	no	no	employed	specialized secondary	no	1
SRR14802285	TB-DNA0374_S231	Male	54	new_case	yes	yes	no	no	employed	specialized secondary	no	1
SRR14802284	TB-DNA0375_S232	Male	69	new_case	yes	yes	yes	no	retired	higher_education	no	1
SRR14802283	TB-DNA0376_S233	Female	26	new_case	yes	yes	yes	no	employed	specialized secondary	no	3
SRR14802282	TB-DNA0377_S234	Female	45	previously_treated	yes	yes	no	no	disabled	secondary	no	2
SRR14802281	TB-DNA0378_S235	Male	53	previously_treated	yes	yes	no	no	unemployed	secondary	no	1
SRR14802280	TB-DNA0379_S236	Male	18	new_case	yes	yes	yes	no	student	specialized secondary	no	5
SRR14802279	TB-DNA0380_S237	Male	31	new_case	yes	yes	no	no	disabled	primary	no	1
SRR14802277	TB-MoldovaSeq-DNA001-647_S1	Male	33	previously_treated	yes	yes	no	yes	unemployed	primary	no	4
SRR14802276	TB-MoldovaSeq-DNA002-694_S2	Female	23	new_case	yes	yes	no	no	unemployed	secondary	no	2
SRR14802275	TB-MoldovaSeq-DNA003-543_S3	Male		NA	NA	NA	NA	NA	NA	NA	NA	NA
SRR14802274	TB-MoldovaSeq-DNA004-422_S4	Female	41	new_case	yes	yes	no	no	unemployed	secondary	no	1
SRR14802273	TB-MoldovaSeq-DNA005-516_S5	Male	59	new_case	yes	yes	no	no	retired	secondary	no	0
SRR14802272	TB-MoldovaSeq-DNA006-563_S6	Male	43	previously_treated	yes	yes	no	no	unemployed	primary	NA	2
SRR14802271	TB-MoldovaSeq-DNA007-541_S7	Male	48	new_case	yes	yes	yes	no	unemployed	higher_education	yes	1
SRR14802270	TB-MoldovaSeq-DNA008-549_S8	Male	45	new_case	yes	yes	yes	no	unemployed	primary	no	0
SRR14802269	TB-MoldovaSeq-DNA009-424_S9	Male	61	new_case	yes	yes	no	no	retired	secondary	no	5
SRR14802268	TB-MoldovaSeq-DNA010-142_S10	Female	30	new_case	yes	yes	yes	no	unemployed	secondary	no	3
SRR14802266	TB-MoldovaSeq-DNA011-125_S11	Male	40	new_case	yes	yes	no	no	unemployed	primary	yes	0
SRR14802265	TB-MoldovaSeq-DNA012-385_S12	Male	35	previously_treated	yes	yes	no	yes	unemployed	primary	no	0
SRR14802264	TB-MoldovaSeq-DNA013-536_S13	Female	40	previously_treated	yes	yes	yes	no	unemployed	secondary	no	4
SRR14802263	TB-MoldovaSeq-DNA014-382_S14	Male	51	previously_treated	yes	yes	no	no	unemployed	secondary	no	0
SRR14802262	TB-MoldovaSeq-DNA015-360_S15	Male	43	previously_treated	yes	yes	yes	no	employed	specialized secondary	no	2
SRR14802261	TB-MoldovaSeq-DNA016-272_S16	Male	61	new_case	yes	yes	yes	no	retired	primary	no	0
SRR14802260	TB-MoldovaSeq-DNA017-15_S17	Male	50	previously_treated	yes	yes	yes	no	disabled	primary	yes	0
SRR14802259	TB-MoldovaSeq-DNA018-352_S18	Male	57	new_case	yes	yes	no	no	unemployed	secondary	no	0
SRR14802254	TB-MoldovaSeq-DNA019-60_S19	Male	31	previously_treated	yes	yes	no	no	disabled	secondary	NA	2
SRR14802258	TB-MoldovaSeq-DNA0193-2589_S3	Male	41	previously_treated	yes	yes	yes	no	unemployed	primary	NA	0
SRR14802257	TB-MoldovaSeq-DNA0194-2350_S4	Female	35	previously_treated	yes	yes	no	no	unemployed	specialized secondary	no	NA
SRR14802255	TB-MoldovaSeq-DNA0195-2337_S5	Female	69	new_case	yes	yes	yes	no	disabled	specialized secondary	no	1
SRR14802253	TB-MoldovaSeq-DNA0196-1878_S6	Male	39	new_case	yes	yes	no	no	disabled	primary	no	3
SRR14802252	TB-MoldovaSeq-DNA0197-2109_S7	Male	35	previously_treated	yes	yes	yes	yes	unemployed	no_education	NA	1
SRR14802251	TB-MoldovaSeq-DNA0198-1967_S8	Female	39	new_case	yes	yes	yes	yes	unemployed	secondary	no	2
SRR14802250	TB-MoldovaSeq-DNA0199-2025_S9	Male	44	new_case	yes	yes	no	no	unemployed	specialized secondary	no	2
SRR14802240	TB-MoldovaSeq-DNA020-75_S20	Female	55	previously_treated	yes	yes	yes	yes	retired	primary	no	0
SRR14802249	TB-MoldovaSeq-DNA0200-2023_S10	Male	30	new_case	yes	yes	no	no	unemployed	primary	no	3
SRR14802248	TB-MoldovaSeq-DNA0201-1202_S11	Male	32	new_case	yes	yes	yes	no	unemployed	secondary	no	4
SRR14802247	TB-MoldovaSeq-DNA0202-2452_S12	Male	53	new_case	yes	yes	no	no	unemployed	primary	no	1
SRR14802246	TB-MoldovaSeq-DNA0203-2175_S13	Male	24	new_case	yes	yes	yes	no	employed	secondary	no	6
SRR14802244	TB-MoldovaSeq-DNA0204-2457_S14	Male	32	previously_treated	yes	yes	yes	yes	unemployed	secondary	no	0
SRR14802243	TB-MoldovaSeq-DNA0205-2372_S15	Female	42	new_case	yes	yes	yes	no	unemployed	specialized secondary	no	0
SRR14802242	TB-MoldovaSeq-DNA0206-2335_S16	Female	50	new_case	yes	yes	no	no	unemployed	primary	no	10
SRR14802241	TB-MoldovaSeq-DNA0207-2369_S17	Female	30	new_case	yes	yes	yes	no	employed	higher_education	no	4
SRR14802239	TB-MoldovaSeq-DNA0208-2207_S18	Male	39	new_case	yes	yes	yes	no	unemployed	secondary	no	1
SRR14802237	TB-MoldovaSeq-DNA021-106_S21	Male	50	new_case	yes	yes	yes	no	unemployed	secondary	yes	2
SRR14802238	TB-MoldovaSeq-DNA0210-2128_S20	Male	21	new_case	yes	yes	yes	no	unemployed	primary	yes	1
SRR14802236	TB-MoldovaSeq-DNA0211-2993_S21	Male	58	new_case	yes	yes	no	yes	disabled	primary	yes	1
SRR14802235	TB-MoldovaSeq-DNA0212-3478_S22	Male	62	previously_treated	yes	yes	no	no	retired	primary	no	1
SRR14802233	TB-MoldovaSeq-DNA0213-2033_S23	Male	39	new_case	yes	yes	no	no	unemployed	secondary	no	3
SRR14802232	TB-MoldovaSeq-DNA0215-4211_S25	Female	44	new_case	other	yes	no	no	unemployed	secondary	no	1
SRR14802231	TB-MoldovaSeq-DNA0216-1987_S26	Male	45	new_case	yes	yes	no	no	unemployed	primary	no	0
SRR14802230	TB-MoldovaSeq-DNA0217-5425_S27	Female	18	new_case	yes	yes	no	no	unemployed	secondary	no	2
SRR14802229	TB-MoldovaSeq-DNA0218-4275_S28	Male	32	new_case	yes	yes	no	yes	unemployed	primary	no	NA
SRR14802228	TB-MoldovaSeq-DNA0219-4548_S29	Male	32	new_case	yes	yes	no	yes	unemployed	specialized secondary	no	3
SRR14802225	TB-MoldovaSeq-DNA022-181_S22	Male	49	new_case	yes	yes	no	yes	unemployed	secondary	no	2
SRR14802227	TB-MoldovaSeq-DNA0220-2124_S30	Male	63	new_case	yes	yes	no	no	retired	secondary	no	1
SRR14802226	TB-MoldovaSeq-DNA0221-2610_S31	Female		NA	NA	NA	NA	NA	NA	NA	NA	NA
SRR14802224	TB-MoldovaSeq-DNA0222-4802_S32	Female		NA	NA	NA	NA	NA	NA	NA	NA	NA
SRR14802222	TB-MoldovaSeq-DNA0223-2292_S33	Male	56	previously_treated	yes	yes	no	no	disabled	secondary	no	1
SRR14802221	TB-MoldovaSeq-DNA0224-2122_S34	Male	45	new_case	yes	yes	yes	no	employed	primary	no	4
SRR14802220	TB-MoldovaSeq-DNA0225-2591_S35	Male	33	new_case	yes	yes	no	no	unemployed	secondary	no	3
SRR14802219	TB-MoldovaSeq-DNA0226-2590_S36	Male	39	new_case	yes	yes	yes	no	unemployed	primary	no	3
SRR14802218	TB-MoldovaSeq-DNA0227-4268_S37	Male	43	new_case	yes	yes	yes	no	employed	secondary	no	2
SRR14802217	TB-MoldovaSeq-DNA0228-4337_S38	Male	52	new_case	yes	yes	no	no	unemployed	secondary	NA	1
SRR14802216	TB-MoldovaSeq-DNA0229-3379_S39	Male	35	previously_treated	yes	yes	no	no	unemployed	primary	yes	3
SRR14802213	TB-MoldovaSeq-DNA023-182_S23	Male	53	previously_treated	yes	yes	yes	yes	unemployed	secondary	no	2
SRR14802215	TB-MoldovaSeq-DNA0230-5545_S40	Male	53	new_case	yes	yes	no	no	unemployed	secondary	no	2
SRR14802214	TB-MoldovaSeq-DNA0231-3743_S41	Male	67	previously_treated	yes	yes	no	no	disabled	secondary	no	2
SRR14802211	TB-MoldovaSeq-DNA0232-2994_S42	Male	40	new_case	yes	yes	no	no	disabled	secondary	no	5
SRR14802210	TB-MoldovaSeq-DNA0233-4840_S235	Male	36	previously_treated	yes	yes	no	no	unemployed	secondary	no	5
SRR14802209	TB-MoldovaSeq-DNA0234-2675_S44	Male	37	new_case	yes	yes	no	no	unemployed	secondary	no	5
SRR14802208	TB-MoldovaSeq-DNA0235-4740_S45	Male	46	new_case	yes	yes	no	no	unemployed	secondary	yes	3
SRR14802207	TB-MoldovaSeq-DNA0236-3197_S46	Male	53	new_case	yes	yes	no	no	employed	secondary	no	1
SRR14802206	TB-MoldovaSeq-DNA0237-3588_S47	Female	48	previously_treated	yes	yes	no	no	unemployed	secondary	no	3
SRR14802205	TB-MoldovaSeq-DNA0238-3731_S48	Male	50	previously_treated	yes	2	no	NA	unemployed	secondary	no	0
SRR14802204	TB-MoldovaSeq-DNA0239-4349_S49	Male	47	previously_treated	yes	yes	no	yes	unemployed	no_education	no	0
SRR14802199	TB-MoldovaSeq-DNA024-243_S24	Male	50	new_case	yes	yes	yes	no	unemployed	secondary	no	0
SRR14802203	TB-MoldovaSeq-DNA0240-3448_S50	Female	21	new_case	yes	yes	yes	no	unemployed	primary	no	1
SRR14802202	TB-MoldovaSeq-DNA0241-2352_S51	Male	54	previously_treated	yes	yes	yes	no	disabled	secondary	NA	0
SRR14802200	TB-MoldovaSeq-DNA0242-1981_S52	Male	28	new_case	yes	yes	no	no	unemployed	primary	no	3
SRR14802198	TB-MoldovaSeq-DNA0243-3742_S53	Male	30	new_case	yes	yes	yes	no	employed	primary	yes	3
SRR14802197	TB-MoldovaSeq-DNA0244-3472_S54	Male	48	new_case	yes	yes	no	no	unemployed	secondary	no	2
SRR14802196	TB-MoldovaSeq-DNA0245-3474_S55	Male	33	new_case	yes	yes	no	no	unemployed	primary	no	3
SRR14802195	TB-MoldovaSeq-DNA0246-3244_S56	Male	40	new_case	yes	yes	yes	yes	unemployed	primary	yes	3
SRR14802194	TB-MoldovaSeq-DNA0247-3672_S57	Male	50	new_case	yes	yes	no	no	unemployed	primary	no	1
SRR14802193	TB-MoldovaSeq-DNA0248-3413_S58	Female	51	new_case	yes	yes	no	no	unemployed	primary	no	9
SRR14802192	TB-MoldovaSeq-DNA0249-3687_S59	Male	60	new_case	yes	yes	no	no	retired	primary	no	5
SRR14802189	TB-MoldovaSeq-DNA025-11_S25	Male	37	previously_treated	yes	yes	no	no	unemployed	secondary	yes	2
SRR14802191	TB-MoldovaSeq-DNA0250-3578_S60	Male	45	new_case	yes	yes	no	no	employed	specialized secondary	no	3
SRR14802188	TB-MoldovaSeq-DNA0252-3579_S62	Male	24	new_case	yes	yes	yes	yes	unemployed	primary	no	3
SRR14802187	TB-MoldovaSeq-DNA0253-3126_S63	Male	22	new_case	yes	yes	yes	yes	unemployed	primary	no	1
SRR14802186	TB-MoldovaSeq-DNA0254-3053_S64	Male	39	new_case	yes	yes	no	no	unemployed	no_education	no	0
SRR14802185	TB-MoldovaSeq-DNA0255-3062_S65	Female	19	new_case	yes	yes	yes	no	student	primary	no	1
SRR14802184	TB-MoldovaSeq-DNA0256-4412_S66	Male	55	new_case	yes	yes	no	no	disabled	secondary	no	2
SRR14802183	TB-MoldovaSeq-DNA0257-3510_S67	Male	60	previously_treated	yes	yes	no	no	unemployed	secondary	no	2
SRR14802182	TB-MoldovaSeq-DNA0258-3079_S68	Male	45	new_case	yes	yes	yes	no	unemployed	primary	no	1
SRR14802181	TB-MoldovaSeq-DNA0259-3543_S69	Male	40	new_case	yes	yes	no	no	unemployed	primary	no	4
[truncated: 237 more rows]
